# Supplementary material for: Genome-Wide Identification and Expression Analysis of MYB Transcription Factor Superfamily in Dendrobium catenatum
Source: Front Genet. 2021 Aug 26;12:714696. doi: 10.3389/fgene.2021.714696 (PMC8427673; doi:10.3389/fgene.2021.714696)
Supplement: Supplementary file 4 [file Data_Sheet_1.zip]

Archive with 10 entries (10 files):
- Table 1.docx
- Table 10.XLS
- Table 2.XLS
- Table 3.XLS
- Table 4.XLS
- Table 5.XLS
- Table 6.XLS
- Table 7.XLS
- Table 8.XLS
- Table 9.XLS
