# Supplementary material for: Genome-Wide Identification and Expression Analysis of MYB Transcription Factor Superfamily in Dendrobium catenatum
Source: Front Genet. 2021 Aug 26;12:714696. doi: 10.3389/fgene.2021.714696 (PMC8427673; doi:10.3389/fgene.2021.714696)
Supplement: Supplementary file 4 [file Data_Sheet_1.zip › Table 10.XLS]

## Sheet: Sheet1
Table S10 Gene details for each part of the Venn diagram
Conditions	PEG	PEG	PEG	PEG	Heat	PEG	PEG	PEG	Heat	Heat	Cold	PEG	Heat	Cold	NaCl
	Heat	Heat	Heat	Cold	Cold	Heat	Cold	NaCl	Cold	NaCl	NaCl
	Cold	Cold	NaCl	NaCl	NaCl
	NaCl
Number of DEGs	9	4	3	2	6	3	1	3	9	8	6	4	12	9	10
DEG names	DcMYB5	DcMYB115	DcMYB51	DcMYB104	DcMYB80	DcMYB130	DcMYB119	DcMYB7	DcMYB56	DcMYB108	DcMYB96	DcMYB16	DcMYB6	DcMYB111	DcMYB45
	DcMYB65	DcMYB131	DcMYB50	DcMYB114	DcMYB109	DcMYB33		DcMYB14	DcMYB103	DcMYB94	DcMYB93	DcMYB95	DcMYB92	DcMYB75	DcMYB44
	DcMYB116	DcMYB37	DcMYB62		DcMYB31	DcMYB88		DcMYB25	DcMYB118	DcMYB105	DcMYB47	DcMYB70	DcMYB29	DcMYB4	DcMYB133
	DcMYB26	DcMYB102			DcMYB87				DcMYB41	DcMYB30	DcMYB42	DcMYB126	DcMYB10	DcMYB57	DcMYB91
	DcMYB11				DcMYB97				DcMYB78	DcMYB60	DcMYB59		DcMYB81	DcMYB71	DcMYB99
	DcMYB18				DcMYB90				DcMYB129	DcMYB110	DcMYB101		DcMYB117	DcMYB127	DcMYB8
	DcMYB107								DcMYB3	DcMYB54			DcMYB35	DcMYB128	DcMYB84
	DcMYB121								DcMYB112	DcMYB76			DcMYB19	DcMYB43	DcMYB72
	DcMYB113								DcMYB124				DcMYB132	DcMYB63	DcMYB9
													DcMYB34		DcMYB64
													DcMYB106
													DcMYB86
Number of up-regulated genes	0	0	1	9	0	0	1	2	2	1	7	6	0	9	11
Up-regulated gene names			DcMYB51	DcMYB5			DcMYB37	DcMYB7	DcMYB11	DcMYB50	DcMYB96	DcMYB16		DcMYB111	DcMYB80
				DcMYB65				DcMYB14	DcMYB124		DcMYB93	DcMYB62		DcMYB75	DcMYB105
				DcMYB116							DcMYB47	DcMYB95		DcMYB4	DcMYB44
				DcMYB26							DcMYB42	DcMYB88		DcMYB57	DcMYB133
				DcMYB18							DcMYB31	DcMYB70		DcMYB118	DcMYB59
				DcMYB104							DcMYB101	DcMYB126		DcMYB41	DcMYB99
				DcMYB114							DcMYB90			DcMYB3	DcMYB110
				DcMYB121										DcMYB63	DcMYB84
				DcMYB113										DcMYB97	DcMYB54
															DcMYB76
															DcMYB64
Number of down-regulated genes	1	3	0	0	2	2	1	2	6	6	0	1	30	5	5
Down-regulated gene names	DcMYB107	DcMYB115			DcMYB109	DcMYB130	DcMYB119	DcMYB11	DcMYB56	DcMYB108		DcMYB50	DcMYB6	DcMYB71	DcMYB45
		DcMYB131			DcMYB87	DcMYB33		DcMYB25	DcMYB80	DcMYB94			DcMYB5	DcMYB127	DcMYB91
		DcMYB102							DcMYB103	DcMYB30			DcMYB92	DcMYB128	DcMYB8
									DcMYB78	DcMYB62			DcMYB29	DcMYB59	DcMYB72
									DcMYB129	DcMYB60			DcMYB65	DcMYB43	DcMYB9
									DcMYB112	DcMYB97			DcMYB116
													DcMYB105
													DcMYB118
													DcMYB26
													DcMYB10
													DcMYB41
													DcMYB81
													DcMYB117
													DcMYB35
													DcMYB18
													DcMYB37
													DcMYB88
													DcMYB19
													DcMYB31
													DcMYB110
													DcMYB132
													DcMYB121
													DcMYB113
													DcMYB3
													DcMYB34
													DcMYB106
													DcMYB54
													DcMYB86
													DcMYB76
													DcMYB90
