# Supplementary material for: Genome-Wide Identification and Expression Analysis of MYB Transcription Factor Superfamily in Dendrobium catenatum
Source: Front Genet. 2021 Aug 26;12:714696. doi: 10.3389/fgene.2021.714696 (PMC8427673; doi:10.3389/fgene.2021.714696)
Supplement: Supplementary file 4 [file Data_Sheet_1.zip › Table 2.XLS]

## Sheet: Sheet1
Table S2. Primers used in this study
Primer name	Forward sequence (5'-3')	Reverse sequence(5'-3')	Use
DcMYB3	TGAGACCAGATGTCAAGAGAGGAGA	GCAGACCATCTATTTCCGAGCAT	Real-time PCR
DcMYB4	TATCCTCGCTCATAACTCCTCTACTT	CACTGAGGGTTTGACTTGGAGAG	Real-time PCR
DcMYB53	GGGAGTGAGGATTTGTGCGG	GGTTCTGCGGAGGGGTTATG	Real-time PCR
DcMYB56	ATGGATGAGGGTGGCTGGTAT	TCTCCCAATCCAAAGTGAACGA	Real-time PCR
DcMYB59	CGAAGGATGGGAGGAGGAAAG	AATCCCCTCTCCCAAATCTCTC	Real-time PCR
DcMYB72	ACCCTGCCAGTAGTATTTGCTCA	TTAGAAGGTCTGATAAAGGTGCGTA	Real-time PCR
DcMYB90	TGATTCTGAGGGTGTTTTGCTG	GGTGAGTCTCTGATAATGGCTGG	Real-time PCR
DcMYB92	TCCGTCCCCCCTCCCTCT	CCCCGTGCTTTACTACCAGTCTCT	Real-time PCR
DcMYB105	AAAGCCATCCTCAGTCAGTCGT	AAAAGCGAAGAGAAGGGCATTAT	Real-time PCR
DcMYB108	TCTGCTTCTTTGTTTACATCCTCAT	TTTACAGTGCTGCTTCCCGTC	Real-time PCR
DcMYB110	TTCTCCGTTGTGGAAAGAGTTGC	CACCTATTGCCGAGCAGACG	Real-time PCR
DcMYB117	ACTTCCACCCTTTCCCGCA	AAGGAGGGCGGATTCTGGA	Real-time PCR
DcMYB124	ATAAAGAACTATTGGAACACGCACA	TCTCTCCCCTCAAACTCCACAA	Real-time PCR
Actin	TTGTGTTGGATTCTGGTGATGGTGT	TTTCCCGTTCTGCTGTTGTTGTGAA	Real-time PCR
