# Supplementary material for: Genome-Wide Identification and Expression Analysis of MYB Transcription Factor Superfamily in Dendrobium catenatum
Source: Front Genet. 2021 Aug 26;12:714696. doi: 10.3389/fgene.2021.714696 (PMC8427673; doi:10.3389/fgene.2021.714696)
Supplement: Supplementary file 4 [file Data_Sheet_1.zip › Table 3.XLS]

## Sheet: Sheet1
Table S3. Classification and physicochemical properties of MYB protein in D. catenatum
		Length (aa)			MW (kDa)			pI
	No. of genes	Min.	Max.	Avg.	Min.	Max.	Avg.	Min.	Max.	Avg.
MYB-related	32	85	903	371	10.19	102.9	41.44	4.18	10.63	7.7
R2R3-MYB	99	88	409	275.11	10.41	45.6	31.1	4.6	10.61	7.43
3R-MYB	1	677	677	677	74.12	74.12	74.12	6.6	6.6	6.6
4R-MYB	1	714	714	714	78.78	78.78	78.78	6.18	6.18	6.18
Total	133	85	903	305	10.19	102.9	34.27	4.18	10.63	7.48
