# Supplementary material for: Genome-Wide Identification and Expression Analysis of MYB Transcription Factor Superfamily in Dendrobium catenatum
Source: Front Genet. 2021 Aug 26;12:714696. doi: 10.3389/fgene.2021.714696 (PMC8427673; doi:10.3389/fgene.2021.714696)
Supplement: Supplementary file 4 [file Data_Sheet_1.zip › Table 4.XLS]

## Sheet: Sheet1
Table S4. The gene ID of MYB transcription factors in D. catenatum, A. thaliana and O. sativa
Gene name	Gene ID	Species
DcMYB1	LOC110112960	D. catenatum
DcMYB2	LOC110098636	D. catenatum
DcMYB3	LOC110111177	D. catenatum
DcMYB4	LOC110098229	D. catenatum
DcMYB5	LOC110094080	D. catenatum
DcMYB6	LOC110093341	D. catenatum
DcMYB7	LOC110092191	D. catenatum
DcMYB8	LOC110113232	D. catenatum
DcMYB9	LOC110115321	D. catenatum
DcMYB10	LOC110100853	D. catenatum
DcMYB11	LOC110105011	D. catenatum
DcMYB12	LOC110104349	D. catenatum
DcMYB13	LOC110103608	D. catenatum
DcMYB14	LOC110112704	D. catenatum
DcMYB15	LOC110095967	D. catenatum
DcMYB16	LOC110098894	D. catenatum
DcMYB17	LOC110112338	D. catenatum
DcMYB18	LOC110106750	D. catenatum
DcMYB19	LOC110110250	D. catenatum
DcMYB20	LOC110115620	D. catenatum
DcMYB21	LOC110092557	D. catenatum
DcMYB22	LOC110092560	D. catenatum
DcMYB23	LOC110106773	D. catenatum
DcMYB24	LOC110098032	D. catenatum
DcMYB25	LOC110113344	D. catenatum
DcMYB26	LOC110100661	D. catenatum
DcMYB27	LOC110098178	D. catenatum
DcMYB28	LOC110104044	D. catenatum
DcMYB29	LOC110096293	D. catenatum
DcMYB30	LOC110099604	D. catenatum
DcMYB31	LOC110110539	D. catenatum
DcMYB32	LOC110116384	D. catenatum
DcMYB33	LOC110097361	D. catenatum
DcMYB34	LOC110111576	D. catenatum
DcMYB35	LOC110105411	D. catenatum
DcMYB36	LOC110098841	D. catenatum
DcMYB37	LOC110107270	D. catenatum
DcMYB38	LOC110104578	D. catenatum
DcMYB39	LOC110111434	D. catenatum
DcMYB40	LOC110102852	D. catenatum
DcMYB41	LOC110102742	D. catenatum
DcMYB42	LOC110109430	D. catenatum
DcMYB43	LOC110111176	D. catenatum
DcMYB44	LOC110103101	D. catenatum
DcMYB45	LOC110093354	D. catenatum
DcMYB46	LOC110098041	D. catenatum
DcMYB47	LOC110101288	D. catenatum
DcMYB48	LOC110096958	D. catenatum
DcMYB49	LOC110107869	D. catenatum
DcMYB50	LOC110099019	D. catenatum
DcMYB51	LOC110097914	D. catenatum
DcMYB52	LOC110104286	D. catenatum
DcMYB53	LOC110108441	D. catenatum
DcMYB54	LOC110114193	D. catenatum
DcMYB55	LOC110109995	D. catenatum
DcMYB56	LOC110094156	D. catenatum
DcMYB57	LOC110099051	D. catenatum
DcMYB58	LOC110104416	D. catenatum
DcMYB59	LOC110109864	D. catenatum
DcMYB60	LOC110109300	D. catenatum
DcMYB61	LOC110115888	D. catenatum
DcMYB62	LOC110103760	D. catenatum
DcMYB63	LOC110113544	D. catenatum
DcMYB64	LOC110115927	D. catenatum
DcMYB65	LOC110096945	D. catenatum
DcMYB66	LOC110111024	D. catenatum
DcMYB67	LOC110108439	D. catenatum
DcMYB68	LOC110092042	D. catenatum
DcMYB69	LOC110102535	D. catenatum
DcMYB70	LOC110113498	D. catenatum
DcMYB71	LOC110104655	D. catenatum
DcMYB72	LOC110114505	D. catenatum
DcMYB73	LOC110103727	D. catenatum
DcMYB74	LOC110106196	D. catenatum
DcMYB75	LOC110096046	D. catenatum
DcMYB76	LOC110114685	D. catenatum
DcMYB77	LOC110105399	D. catenatum
DcMYB78	LOC110103484	D. catenatum
DcMYB79	LOC110108615	D. catenatum
DcMYB80	LOC110095224	D. catenatum
DcMYB81	LOC110104906	D. catenatum
DcMYB82	LOC110113694	D. catenatum
DcMYB83	LOC110105078	D. catenatum
DcMYB84	LOC110114027	D. catenatum
DcMYB85	LOC110103895	D. catenatum
DcMYB86	LOC110114551	D. catenatum
DcMYB87	LOC110112113	D. catenatum
DcMYB88	LOC110108672	D. catenatum
DcMYB89	LOC110095044	D. catenatum
DcMYB90	LOC110115301	D. catenatum
DcMYB91	LOC110108743	D. catenatum
DcMYB92	LOC110096210	D. catenatum
DcMYB93	LOC110094865	D. catenatum
DcMYB94	LOC110092846	D. catenatum
DcMYB95	LOC110104863	D. catenatum
DcMYB96	LOC110094774	D. catenatum
DcMYB97	LOC110114571	D. catenatum
DcMYB98	LOC110112528	D. catenatum
DcMYB99	LOC110110329	D. catenatum
DcMYB100	LOC110116648	D. catenatum
DcMYB101	LOC110112193	D. catenatum
DcMYB102	LOC110112067	D. catenatum
DcMYB103	LOC110098306	D. catenatum
DcMYB104	LOC110107128	D. catenatum
DcMYB105	LOC110099272	D. catenatum
DcMYB106	LOC110113595	D. catenatum
DcMYB107	LOC110107258	D. catenatum
DcMYB108	LOC110091872	D. catenatum
DcMYB109	LOC110099916	D. catenatum
DcMYB110	LOC110110656	D. catenatum
DcMYB111	LOC110094698	D. catenatum
DcMYB112	LOC110111286	D. catenatum
DcMYB113	LOC110110823	D. catenatum
DcMYB114	LOC110110809	D. catenatum
DcMYB115	LOC110093022	D. catenatum
DcMYB116	LOC110098979	D. catenatum
DcMYB117	LOC110105181	D. catenatum
DcMYB118	LOC110099534	D. catenatum
DcMYB119	LOC110111728	D. catenatum
DcMYB120	LOC110108449	D. catenatum
DcMYB121	LOC110110815	D. catenatum
DcMYB122	LOC110107979	D. catenatum
DcMYB123	LOC110114678	D. catenatum
DcMYB124	LOC110112867	D. catenatum
DcMYB125	LOC110099624	D. catenatum
DcMYB126	LOC110113875	D. catenatum
DcMYB127	LOC110107882	D. catenatum
DcMYB128	LOC110108407	D. catenatum
DcMYB129	LOC110105777	D. catenatum
DcMYB130	LOC110094240	D. catenatum
DcMYB131	LOC110105838	D. catenatum
DcMYB132	LOC110110742	D. catenatum
DcMYB133	LOC110107768	D. catenatum
AtMYB1	AT1G01060.1	A. thaliana
AtMYB2	AT1G01520.1	A. thaliana
AtMYB3	AT1G06180.1	A. thaliana
AtMYB4	AT1G08810.1	A. thaliana
AtMYB5	AT1G09540.1	A. thaliana
AtMYB6	AT1G09770.1	A. thaliana
AtMYB7	AT1G14350.1	A. thaliana
AtMYB8	AT1G16490.1	A. thaliana
AtMYB9	AT1G17950.1	A. thaliana
AtMYB10	AT1G18330.1	A. thaliana
AtMYB11	AT1G18570.1	A. thaliana
AtMYB12	AT1G18710.1	A. thaliana
AtMYB13	AT1G18960.1	A. thaliana
AtMYB14	AT1G21700.1	A. thaliana
AtMYB15	AT1G22640.1	A. thaliana
AtMYB16	AT1G25340.1	A. thaliana
AtMYB17	AT1G26780.1	A. thaliana
AtMYB18	AT1G34670.1	A. thaliana
AtMYB19	AT1G35515.1	A. thaliana
AtMYB20	AT1G48000.1	A. thaliana
AtMYB21	AT1G49010.1	A. thaliana
AtMYB22	AT1G56160.1	A. thaliana
AtMYB23	AT1G56650.1	A. thaliana
AtMYB24	AT1G57560.1	A. thaliana
AtMYB25	AT1G63910.1	A. thaliana
AtMYB26	AT1G66230.1	A. thaliana
AtMYB27	AT1G66370.1	A. thaliana
AtMYB28	AT1G66380.1	A. thaliana
AtMYB29	AT1G66390.1	A. thaliana
AtMYB30	AT1G68320.1	A. thaliana
AtMYB31	AT1G69560.1	A. thaliana
AtMYB32	AT1G70000.1	A. thaliana
AtMYB33	AT1G71030.1	A. thaliana
AtMYB34	AT1G73410.1	A. thaliana
AtMYB35	AT1G74080.1	A. thaliana
AtMYB36	AT1G74430.1	A. thaliana
AtMYB37	AT1G74650.1	A. thaliana
AtMYB38	AT1G74840.1	A. thaliana
AtMYB39	AT1G79180.1	A. thaliana
AtMYB40	AT2G02820.1	A. thaliana
AtMYB41	AT2G13960.1	A. thaliana
AtMYB42	AT2G16720.1	A. thaliana
AtMYB43	AT2G23290.1	A. thaliana
AtMYB44	AT2G25230.1	A. thaliana
AtMYB45	AT2G26950.1	A. thaliana
AtMYB46	AT2G26960.1	A. thaliana
AtMYB47	AT2G31180.1	A. thaliana
AtMYB48	AT2G32460.1	A. thaliana
AtMYB49	AT2G33610.1	A. thaliana
AtMYB50	AT2G36890.1	A. thaliana
AtMYB51	AT2G37630.1	A. thaliana
AtMYB52	AT2G38090.1	A. thaliana
AtMYB53	AT2G39880.1	A. thaliana
AtMYB54	AT2G42150.1	A. thaliana
AtMYB55	AT2G44430.1	A. thaliana
AtMYB56	AT2G46830.1	A. thaliana
AtMYB57	AT2G47190.1	A. thaliana
AtMYB58	AT2G47460.1	A. thaliana
AtMYB59	AT2G47620.1	A. thaliana
AtMYB60	AT3G01140.1	A. thaliana
AtMYB61	AT3G01530.1	A. thaliana
AtMYB62	AT3G02940.1	A. thaliana
AtMYB63	AT3G06490.1	A. thaliana
AtMYB64	AT3G07740.1	A. thaliana
AtMYB65	AT3G08500.1	A. thaliana
AtMYB66	AT3G09230.1	A. thaliana
AtMYB67	AT3G09370.1	A. thaliana
AtMYB68	AT3G09600.1	A. thaliana
AtMYB69	AT3G10113.1	A. thaliana
AtMYB70	AT3G10580.1	A. thaliana
AtMYB71	AT3G11280.1	A. thaliana
AtMYB72	AT3G11440.1	A. thaliana
AtMYB73	AT3G11450.1	A. thaliana
AtMYB74	AT3G12720.1	A. thaliana
AtMYB75	AT3G12820.1	A. thaliana
AtMYB76	AT3G13540.1	A. thaliana
AtMYB77	AT3G13890.1	A. thaliana
AtMYB78	AT3G16350.1	A. thaliana
AtMYB79	AT3G18100.1	A. thaliana
AtMYB80	AT3G23250.1	A. thaliana
AtMYB81	AT3G24310.1	A. thaliana
AtMYB82	AT3G27785.1	A. thaliana
AtMYB83	AT3G27810.1	A. thaliana
AtMYB84	AT3G27920.1	A. thaliana
AtMYB85	AT3G28470.1	A. thaliana
AtMYB86	AT3G28910.1	A. thaliana
AtMYB87	AT3G29020.1	A. thaliana
AtMYB88	AT3G30210.1	A. thaliana
AtMYB89	AT3G46130.1	A. thaliana
AtMYB90	AT3G47600.1	A. thaliana
AtMYB91	AT3G48920.1	A. thaliana
AtMYB92	AT3G49690.1	A. thaliana
AtMYB93	AT3G50060.1	A. thaliana
AtMYB94	AT3G52250.1	A. thaliana
AtMYB95	AT3G53200.1	A. thaliana
AtMYB96	AT3G55730.1	A. thaliana
AtMYB97	AT3G57980.1	A. thaliana
AtMYB98	AT3G60460.1	A. thaliana
AtMYB99	AT3G61250.1	A. thaliana
AtMYB100	AT3G62610.1	A. thaliana
AtMYB101	AT4G00540.1	A. thaliana
AtMYB102	AT4G01280.1	A. thaliana
AtMYB103	AT4G01680.1	A. thaliana
AtMYB104	AT4G05100.1	A. thaliana
AtMYB105	AT4G09450.1	A. thaliana
AtMYB106	AT4G09460.1	A. thaliana
AtMYB107	AT4G12350.1	A. thaliana
AtMYB108	AT4G13480.1	A. thaliana
AtMYB109	AT4G16420.1	A. thaliana
AtMYB110	AT4G17785.1	A. thaliana
AtMYB111	AT4G18770.1	A. thaliana
AtMYB112	AT4G21440.1	A. thaliana
AtMYB113	AT4G22680.1	A. thaliana
AtMYB114	AT4G25560.1	A. thaliana
AtMYB115	AT4G26930.1	A. thaliana
AtMYB116	AT4G28110.1	A. thaliana
AtMYB117	AT4G32730.1	A. thaliana
AtMYB118	AT4G33450.1	A. thaliana
AtMYB119	AT4G34430.1	A. thaliana
AtMYB120	AT4G34990.1	A. thaliana
AtMYB121	AT4G37260.1	A. thaliana
AtMYB122	AT4G37780.1	A. thaliana
AtMYB123	AT4G38620.1	A. thaliana
AtMYB124	AT5G01200.1	A. thaliana
AtMYB125	AT5G02320.1	A. thaliana
AtMYB126	AT5G04760.1	A. thaliana
AtMYB127	AT5G05790.1	A. thaliana
AtMYB128	AT5G06100.1	A. thaliana
AtMYB129	AT5G07690.1	A. thaliana
AtMYB130	AT5G07700.1	A. thaliana
AtMYB131	AT5G08520.1	A. thaliana
AtMYB132	AT5G10280.1	A. thaliana
AtMYB133	AT5G11050.1	A. thaliana
AtMYB134	AT5G11510.1	A. thaliana
AtMYB135	AT5G12870.1	A. thaliana
AtMYB136	AT5G14340.1	A. thaliana
AtMYB137	AT5G14750.1	A. thaliana
AtMYB138	AT5G15310.1	A. thaliana
AtMYB139	AT5G16600.1	A. thaliana
AtMYB140	AT5G16770.1	A. thaliana
AtMYB141	AT5G17300.1	A. thaliana
AtMYB142	AT5G17800.1	A. thaliana
AtMYB143	AT5G23000.1	A. thaliana
AtMYB144	AT5G23650.1	A. thaliana
AtMYB145	AT5G26660.1	A. thaliana
AtMYB146	AT5G35550.1	A. thaliana
AtMYB147	AT5G37260.1	A. thaliana
AtMYB148	AT5G39700.1	A. thaliana
AtMYB149	AT5G40330.1	A. thaliana
AtMYB150	AT5G40350.1	A. thaliana
AtMYB151	AT5G40360.1	A. thaliana
AtMYB152	AT5G40430.1	A. thaliana
AtMYB153	AT5G49330.1	A. thaliana
AtMYB154	AT5G49620.1	A. thaliana
AtMYB155	AT5G52260.1	A. thaliana
AtMYB156	AT5G52600.1	A. thaliana
AtMYB157	AT5G54230.1	A. thaliana
AtMYB158	AT5G55020.1	A. thaliana
AtMYB159	AT5G56110.1	A. thaliana
AtMYB160	AT5G57620.1	A. thaliana
AtMYB161	AT5G58850.1	A. thaliana
AtMYB162	AT5G58900.1	A. thaliana
AtMYB163	AT5G59780.1	A. thaliana
AtMYB164	AT5G60890.1	A. thaliana
AtMYB165	AT5G61620.1	A. thaliana
AtMYB166	AT5G62320.1	A. thaliana
AtMYB167	AT5G62470.1	A. thaliana
AtMYB168	AT5G65230.1	A. thaliana
AtMYB169	AT5G65790.1	A. thaliana
AtMYB170	AT5G67300.1	A. thaliana
OsMYB1	Os01t0127450-00	O. sativa
OsMYB2	Os01t0128000-01	O. sativa
OsMYB3	Os01t0142500-01	O. sativa
OsMYB4	Os01t0156000-01	O. sativa
OsMYB5	Os01t0191900-01	O. sativa
OsMYB6	Os01t0192300-01	O. sativa
OsMYB7	Os01t0210200-00	O. sativa
OsMYB8	Os01t0274800-01	O. sativa
OsMYB9	Os01t0285300-01	O. sativa
OsMYB10	Os01t0298400-01	O. sativa
OsMYB11	Os01t0305900-01	O. sativa
OsMYB12	Os01t0524500-02	O. sativa
OsMYB13	Os01t0637800-00	O. sativa
OsMYB14	Os01t0695900-01	O. sativa
OsMYB15	Os01t0702700-01	O. sativa
OsMYB16	Os01t0709000-01	O. sativa
OsMYB17	Os01t0722300-01	O. sativa
OsMYB18	Os01t0812000-01	O. sativa
OsMYB19	Os01t0841500-01	O. sativa
OsMYB20	Os01t0850400-01	O. sativa
OsMYB21	Os01t0853700-01	O. sativa
OsMYB22	Os01t0855400-00	O. sativa
OsMYB23	Os01t0863300-01	O. sativa
OsMYB24	Os01t0874300-01	O. sativa
OsMYB25	Os01t0975300-01	O. sativa
OsMYB26	Os01t0977300-01	O. sativa
OsMYB27	Os02t0187700-00	O. sativa
OsMYB28	Os02t0194000-01	O. sativa
OsMYB29	Os02t0271900-01	O. sativa
OsMYB30	Os02t0618400-02	O. sativa
OsMYB31	Os02t0624300-01	O. sativa
OsMYB32	Os02t0641900-01	O. sativa
OsMYB33	Os02t0680700-01	O. sativa
OsMYB34	Os02t0685200-01	O. sativa
OsMYB35	Os02t0695200-01	O. sativa
OsMYB36	Os02t0732600-01	O. sativa
OsMYB37	Os02t0786400-00	O. sativa
OsMYB38	Os03t0142600-00	O. sativa
OsMYB39	Os03t0236300-00	O. sativa
OsMYB40	Os03t0315400-01	O. sativa
OsMYB41	Os03t0371800-00	O. sativa
OsMYB42	Os03t0388600-01	O. sativa
OsMYB43	Os03t0578900-00	O. sativa
OsMYB44	Os03t0720800-01	O. sativa
OsMYB45	Os03t0750800-01	O. sativa
OsMYB46	Os03t0771100-01	O. sativa
OsMYB47	Os04t0348300-01	O. sativa
OsMYB48	Os04t0461000-01	O. sativa
OsMYB49	Os04t0470600-01	O. sativa
OsMYB50	Os04t0508500-01	O. sativa
OsMYB51	Os04t0532800-01	O. sativa
OsMYB52	Os04t0583900-01	O. sativa
OsMYB53	Os04t0593200-01	O. sativa
OsMYB54	Os04t0594100-01	O. sativa
OsMYB55	Os04t0676700-01	O. sativa
OsMYB56	Os05t0140100-01	O. sativa
OsMYB57	Os05t0195700-01	O. sativa
OsMYB58	Os05t0429900-01	O. sativa
OsMYB59	Os05t0442400-01	O. sativa
OsMYB60	Os05t0449900-01	O. sativa
OsMYB61	Os05t0459000-01	O. sativa
OsMYB62	Os05t0490600-00	O. sativa
OsMYB63	Os05t0543600-01	O. sativa
OsMYB64	Os05t0553400-01	O. sativa
OsMYB65	Os06t0112700-00	O. sativa
OsMYB66	Os06t0162700-01	O. sativa
OsMYB67	Os06t0221000-00	O. sativa
OsMYB68	Os06t0258000-01	O. sativa
OsMYB69	Os06t0258500-00	O. sativa
OsMYB70	Os06t0605600-01	O. sativa
OsMYB71	Os06t0637500-02	O. sativa
OsMYB72	Os06t0679400-01	O. sativa
OsMYB73	Os06t0728700-01	O. sativa
OsMYB74	Os07t0434300-00	O. sativa
OsMYB75	Os07t0484700-01	O. sativa
OsMYB76	Os07t0497500-00	O. sativa
OsMYB77	Os07t0558100-00	O. sativa
OsMYB78	Os07t0627300-01	O. sativa
OsMYB79	Os07t0629000-01	O. sativa
OsMYB80	Os07t0688200-01	O. sativa
OsMYB81	Os08t0144000-01	O. sativa
OsMYB82	Os08t0151000-00	O. sativa
OsMYB83	Os08t0151300-01	O. sativa
OsMYB84	Os08t0157600-01	O. sativa
OsMYB85	Os08t0248700-01	O. sativa
OsMYB86	Os08t0433400-01	O. sativa
OsMYB87	Os08t0435700-00	O. sativa
OsMYB88	Os08t0437300-00	O. sativa
OsMYB89	Os08t0450900-00	O. sativa
OsMYB90	Os08t0486300-00	O. sativa
OsMYB91	Os08t0549000-01	O. sativa
OsMYB92	Os09t0106700-01	O. sativa
OsMYB93	Os09t0401000-01	O. sativa
OsMYB94	Os09t0431300-00	O. sativa
OsMYB95	Os09t0532900-01	O. sativa
OsMYB96	Os09t0538400-01	O. sativa
OsMYB97	Os10t0478300-01	O. sativa
OsMYB98	Os10t0561400-01	O. sativa
OsMYB99	Os10t0562100-01	O. sativa
OsMYB100	Os11t0128500-01	O. sativa
OsMYB101	Os11t0180900-00	O. sativa
OsMYB102	Os11t0183700-01	O. sativa
OsMYB103	Os11t0207600-00	O. sativa
OsMYB104	Os11t0558200-01	O. sativa
OsMYB105	Os11t0684000-01	O. sativa
OsMYB106	Os11t0700500-01	O. sativa
OsMYB107	Os12t0125000-01	O. sativa
OsMYB108	Os12t0238000-00	O. sativa
OsMYB109	Os12t0567300-00	O. sativa
OsMYB110	Os12t0572000-01	O. sativa
