# Supplementary material for: Genome-Wide Identification and Expression Analysis of MYB Transcription Factor Superfamily in Dendrobium catenatum
Source: Front Genet. 2021 Aug 26;12:714696. doi: 10.3389/fgene.2021.714696 (PMC8427673; doi:10.3389/fgene.2021.714696)
Supplement: Supplementary file 4 [file Data_Sheet_1.zip › Table 5.XLS]

## Sheet: Sheet1
Table S5 Information on cis-elements
	MSA-like	HD-Zip 1	GCN4_motif	CAT-box	RY-element	circadian	MBSI	LTR	MBS	TC-rich repeats	WUN-motif	ARE	ABRE	AuxRR-core	TGA-element	GARE-motif	P-box	TATC-box	CGTCA-motif	TGACG-motif	TCA-element	SARE
DcMYB1								1			3	2	1							1
DcMYB2								1			1	4	1		1		1	1	2	2
DcMYB3								2		2	1	1	1				1				1
DcMYB4						1				1		1	3				1		3	3	1
DcMYB5
DcMYB6			1							1	1	1	1						2	2	1
DcMYB7			1						1			2	3		4				7	7	1
DcMYB8						1			1	1	3	1	1			2		2	1	1	2
DcMYB9
DcMYB10									3		1	2	5				1		1	1
DcMYB11								1		2	1	1	5		1				2	2
DcMYB12						1			1	1		3							1	1
DcMYB13								1				1	1						1	1
DcMYB14				1				2	2		1		3
DcMYB15				1					2						1				1	1	1
DcMYB16								2	1			2	1		2	1	1		1	1	1
DcMYB17			2			2		3			1	1			1		1		1	1
DcMYB18				1					1		2	1		1			1		1	1
DcMYB19				1					1		2	1		1			1		1	1
DcMYB20											1					1		1	2	2	1
DcMYB21				1				1	1		3						1		3	3	1
DcMYB22				1							2	3			1				2	2	2
DcMYB23								1		1			1		1			1
DcMYB24			1	2				1	1	1		1							1	1
DcMYB25			1	1				1	1		1	4	1		1			2			1
DcMYB26			2						1	1	1	3	2
DcMYB27								8					3								1
DcMYB28		1		1						2	1	2
DcMYB29	1		1			1					1							2	1	1	1
DcMYB30										1	3	1				1			2	2	1
DcMYB31								1			1	3	2
DcMYB32				1				1	1			3	1		1				2	2	2
DcMYB33				1				1	1			2			1		1				2
DcMYB34					1				1			1	3		1	1			1	1	1
DcMYB35				1						2		1	2						1	2
DcMYB36												1	4		1				10	10
DcMYB37												1	1						1	1
DcMYB38
DcMYB39			1			1				1	3	1					1				1
DcMYB40			1	1		1			1			2	4		1				1	1
DcMYB67								1		1		1	4			1		1	8	8
DcMYB68			1							2		2							1	1
DcMYB69											1	1	3						3	3
DcMYB70								1		1	2	1	4						2	2	1
DcMYB71				1							1	1	3				7		2	2
DcMYB72						1						1	3			1					1
DcMYB73				2				1	1	1	1	2	4		2				10	10
DcMYB74									1	1	1	2	1
DcMYB75			1						1			2	1						1	1
DcMYB76					1					1		4	3						2	2
DcMYB77									1	2	1	2	7						1	1	2
DcMYB78												1	1
DcMYB79											1	2	1						1	1
DcMYB80			1			1		3		2		1							3	3
DcMYB81				1	1	2				1		3	3	1				1	1	1
DcMYB82				1		1		2	1			1	3		1			1	4	4
DcMYB83				1						1		2	4						3	2	2
DcMYB84				1					1			2							3	3
DcMYB85				1						2	2					1		2	3	3
DcMYB86				1	1			1	3	1	2	3			1		1		5	5
DcMYB87					1			1	2		1		1						1	1
DcMYB88			1	2						2	1	4	7					1
DcMYB89					1				1		1	1	1		1		3		2	2	1
DcMYB90													7					2			3
DcMYB91			1									1	4						1	1
DcMYB92							1		1	1		1				1			1	1
DcMYB95						1	1	1				2	1	1	2		1		1	1	1
DcMYB96								1		2	1	1	7		1				1	1
DcMYB97				2								2	3						2	2	1
DcMYB98									3			1	2		1
DcMYB99												4	2			1	1		1	1	1
DcMYB100									1	1	2	7	1	1	1	2			5	5	1
DcMYB101									2	1	1		2				1		3	3
DcMYB102				1		1	1		1		1	3	4						1	1	1
DcMYB103		1		1		1		1			1			1
DcMYB104				1	1							1	1		1	1		1	1	1	1
DcMYB106							1	7			1		3					1	2	2	1
DcMYB107				3					1				2		1		1		2	2
DcMYB108								6				5	2						1	1
DcMYB109											1	1	3						7	7	1	1
DcMYB110					1	1		1			1	1	2	1							1
DcMYB111			1	2						2	1		3					3	2	2	2
DcMYB112					1				1		1	1			1						1
DcMYB114											1	2				1
DcMYB115				1	3			2	2	2	2	3	1
DcMYB116	1							1	2			2	4		1		2		3	3
DcMYB117				2							2	1	1			1			2	2		1
DcMYB118												2
DcMYB119								2	1	1	2	1	2		1	1			3	3
DcMYB120									1		2	2							1	1	1
DcMYB122			1									2	2		1			1	2	2	1
DcMYB123			1					1		1	3		2								1
DcMYB124									1			5						1	2	2
DcMYB125				1						1	1		4								3
DcMYB126									1	1		2	1		1		1		2	2
DcMYB127							1	1	2			4	3					1
DcMYB128				1		1			1			3				1	1		1	1	1
DcMYB129										2		1			1				3	3
DcMYB130			1			1			1	1	2	1	2						1	1	2
DcMYB131			3				2					2
DcMYB132				1		1				1	1	2							2	2	1
DcMYB133			2			1		2	1	1	1	4							7	7

## Sheet: Sheet2
gene_ID	start	end	elements	function
LOC110091872	14	60	ARE	anaerobic induction element
LOC110091872	125	171	ARE	anaerobic induction element
LOC110091872	672	718	ARE	anaerobic induction element
LOC110091872	692	738	ARE	anaerobic induction element
LOC110091872	1191	1237	ARE	anaerobic induction element
LOC110091872	955	1000	CGTCA-motif	MeJA-responsiveness element
LOC110091872	955	1000	TGACG-motif	MeJA-responsiveness element
LOC110091872	1084	1130	LTR	low-temperature responsiveness element
LOC110091872	1115	1161	LTR	low-temperature responsiveness element
LOC110091872	1216	1262	LTR	low-temperature responsiveness element
LOC110091872	1244	1290	LTR	low-temperature responsiveness element
LOC110091872	1251	1297	LTR	low-temperature responsiveness element
LOC110091872	1522	1568	LTR	low-temperature responsiveness element
LOC110091872	93	138	ABRE	abscisic acid responsiveness element
LOC110091872	1185	1232	ABRE	abscisic acid responsiveness element
LOC110092042	514	563	TC-rich repeats	defense and stress responsiveness element
LOC110092042	958	1007	TC-rich repeats	defense and stress responsiveness element
LOC110092042	1719	1765	CAT-box	meristem expression element
LOC110092042	852	897	CGTCA-motif	MeJA-responsiveness element
LOC110092042	852	897	TGACG-motif	MeJA-responsiveness element
LOC110092042	345	391	ARE	anaerobic induction element
LOC110092042	572	618	ARE	anaerobic induction element
LOC110092191	266	311	ABRE	abscisic acid responsiveness element
LOC110092191	1186	1231	ABRE	abscisic acid responsiveness element
LOC110092191	1824	1869	ABRE	abscisic acid responsiveness element
LOC110092191	1172	1217	CGTCA-motif	MeJA-responsiveness element
LOC110092191	1214	1259	CGTCA-motif	MeJA-responsiveness element
LOC110092191	1326	1371	CGTCA-motif	MeJA-responsiveness element
LOC110092191	1370	1415	CGTCA-motif	MeJA-responsiveness element
LOC110092191	1396	1441	CGTCA-motif	MeJA-responsiveness element
LOC110092191	1822	1867	CGTCA-motif	MeJA-responsiveness element
LOC110092191	1845	1890	CGTCA-motif	MeJA-responsiveness element
LOC110092191	1172	1217	TGACG-motif	MeJA-responsiveness element
LOC110092191	1214	1259	TGACG-motif	MeJA-responsiveness element
LOC110092191	1326	1371	TGACG-motif	MeJA-responsiveness element
LOC110092191	1370	1415	TGACG-motif	MeJA-responsiveness element
LOC110092191	1396	1441	TGACG-motif	MeJA-responsiveness element
LOC110092191	1822	1867	TGACG-motif	MeJA-responsiveness element
LOC110092191	1845	1890	TGACG-motif	MeJA-responsiveness element
LOC110092191	344	393	TCA-element	salicylic acid responsiveness element
LOC110092191	1189	1235	TGA-element	auxin-responsive element
LOC110092191	1307	1353	TGA-element	auxin-responsive element
LOC110092191	1419	1465	TGA-element	auxin-responsive element
LOC110092191	1477	1523	TGA-element	auxin-responsive element
LOC110092191	1857	1903	MBS	MYB binding site involved in drought-inducibility
LOC110092191	441	487	ARE	anaerobic induction element
LOC110092191	633	679	ARE	anaerobic induction element
LOC110092191	351	398	GCN4_motif	endosperm expression element
LOC110092191	1098	1145	GCN4_motif	endosperm expression element
LOC110092557	583	630	P-box	gibberellin-responsive element
LOC110092557	896	942	MBS	MYB binding site involved in drought-inducibility
LOC110092557	226	272	ARE	anaerobic induction element
LOC110092557	240	286	ARE	anaerobic induction element
LOC110092557	1004	1050	ARE	anaerobic induction element
LOC110092557	1185	1231	CAT-box	meristem expression element
LOC110092557	362	407	CGTCA-motif	MeJA-responsiveness element
LOC110092557	556	601	CGTCA-motif	MeJA-responsiveness element
LOC110092557	1038	1083	CGTCA-motif	MeJA-responsiveness element
LOC110092557	362	407	TGACG-motif	MeJA-responsiveness element
LOC110092557	556	601	TGACG-motif	MeJA-responsiveness element
LOC110092557	1038	1083	TGACG-motif	MeJA-responsiveness element
LOC110092557	1639	1688	TCA-element	salicylic acid responsiveness element
LOC110092557	1489	1535	LTR	low-temperature responsiveness element
LOC110092560	1720	1765	CGTCA-motif	MeJA-responsiveness element
LOC110092560	1936	1981	CGTCA-motif	MeJA-responsiveness element
LOC110092560	1720	1765	TGACG-motif	MeJA-responsiveness element
LOC110092560	1936	1981	TGACG-motif	MeJA-responsiveness element
LOC110092560	1078	1127	TCA-element	salicylic acid responsiveness element
LOC110092560	1628	1677	TCA-element	salicylic acid responsiveness element
LOC110092560	377	423	CAT-box	meristem expression element
LOC110092560	167	216	WUN-motif	wound-responsive element
LOC110092560	1951	2000	WUN-motif	wound-responsive element
LOC110092560	1703	1749	TGA-element	auxin-responsive element
LOC110092560	628	674	ARE	anaerobic induction element
LOC110092560	1321	1367	ARE	anaerobic induction element
LOC110092560	1886	1932	ARE	anaerobic induction element
LOC110093022	347	392	ABRE	abscisic acid responsiveness element
LOC110093022	1974	2020	CAT-box	meristem expression element
LOC110093022	312	358	LTR	low-temperature responsiveness element
LOC110093022	327	373	LTR	low-temperature responsiveness element
LOC110093022	227	275	WUN-motif	wound-responsive element
LOC110093022	1374	1423	WUN-motif	wound-responsive element
LOC110093022	24	70	MBS	MYB binding site involved in drought-inducibility
LOC110093022	403	449	MBS	MYB binding site involved in drought-inducibility
LOC110093022	-15	31	ARE	anaerobic induction element
LOC110093022	1624	1670	ARE	anaerobic induction element
LOC110093022	1785	1831	ARE	anaerobic induction element
LOC110093022	97	145	RY-element	seed-specific regulation element
LOC110093022	1873	1921	RY-element	seed-specific regulation element
LOC110093022	1877	1925	RY-element	seed-specific regulation element
LOC110093022	1125	1175	TC-rich repeats	defense and stress responsiveness element
LOC110093022	1200	1250	TC-rich repeats	defense and stress responsiveness element
LOC110093341	1698	1743	CGTCA-motif	MeJA-responsiveness element
LOC110093341	1733	1778	CGTCA-motif	MeJA-responsiveness element
LOC110093341	1698	1743	TGACG-motif	MeJA-responsiveness element
LOC110093341	1733	1778	TGACG-motif	MeJA-responsiveness element
LOC110093341	154	203	TCA-element	salicylic acid responsiveness element
LOC110093341	120	169	ABRE	abscisic acid responsiveness element
LOC110093341	1447	1494	GCN4_motif	endosperm expression element
LOC110093341	1938	1987	TC-rich repeats	defense and stress responsiveness element
LOC110093341	264	313	WUN-motif	wound-responsive element
LOC110093341	1549	1595	ARE	anaerobic induction element
LOC110093354	190	237	P-box	gibberellin-responsive element
LOC110093354	181	229	WUN-motif	wound-responsive element
LOC110093354	1954	2000	TGA-element	auxin-responsive element
LOC110093354	1871	1917	ABRE	abscisic acid responsiveness element
LOC110093354	1872	1917	ABRE	abscisic acid responsiveness element
LOC110093354	1935	1980	CGTCA-motif	MeJA-responsiveness element
LOC110093354	1935	1980	TGACG-motif	MeJA-responsiveness element
LOC110094156	453	499	ARE	anaerobic induction element
LOC110094156	943	989	ARE	anaerobic induction element
LOC110094156	1386	1432	ARE	anaerobic induction element
LOC110094156	298	344	MBS	MYB binding site involved in drought-inducibility
LOC110094156	509	555	MBS	MYB binding site involved in drought-inducibility
LOC110094156	1383	1433.5	MBSI	MYB binding site involved in flavonoid biosynthetic genes regulation
LOC110094156	1817	1863	TGA-element	auxin-responsive element
LOC110094156	94	141	TATC-box	gibberellin-responsiveness element
LOC110094156	1926	1972	CAT-box	meristem expression element
LOC110094156	107	152	TGACG-motif	MeJA-responsiveness element
LOC110094156	107	152	CGTCA-motif	MeJA-responsiveness element
LOC110094240	750	797	GCN4_motif	endosperm expression element
LOC110094240	771	820	circadian	circadian control element
LOC110094240	1109	1158	TC-rich repeats	defense and stress responsiveness element
LOC110094240	667	716	WUN-motif	wound-responsive element
LOC110094240	1679	1727	WUN-motif	wound-responsive element
LOC110094240	1646	1692	MBS	MYB binding site involved in drought-inducibility
LOC110094240	307	353	ARE	anaerobic induction element
LOC110094240	1314	1359	TGACG-motif	MeJA-responsiveness element
LOC110094240	1314	1359	CGTCA-motif	MeJA-responsiveness element
LOC110094240	59	108	TCA-element	salicylic acid responsiveness element
LOC110094240	1163	1212	TCA-element	salicylic acid responsiveness element
LOC110094240	104	150	LTR	low-temperature responsiveness element
LOC110094240	345	390	ABRE	abscisic acid responsiveness element
LOC110094240	579	624	ABRE	abscisic acid responsiveness element
LOC110094698	1252	1299	TATC-box	gibberellin-responsiveness element
LOC110094698	1332	1379	TATC-box	gibberellin-responsiveness element
LOC110094698	1462	1509	TATC-box	gibberellin-responsiveness element
LOC110094698	987	1036	ABRE	abscisic acid responsiveness element
LOC110094698	989	1035	ABRE	abscisic acid responsiveness element
LOC110094698	990	1035	ABRE	abscisic acid responsiveness element
LOC110094698	290	336	CAT-box	meristem expression element
LOC110094698	1735	1781	CAT-box	meristem expression element
LOC110094698	1809	1854	CGTCA-motif	MeJA-responsiveness element
LOC110094698	1832	1877	CGTCA-motif	MeJA-responsiveness element
LOC110094698	1809	1854	TGACG-motif	MeJA-responsiveness element
LOC110094698	1832	1877	TGACG-motif	MeJA-responsiveness element
LOC110094698	223	272	TCA-element	salicylic acid responsiveness element
LOC110094698	1036	1085	TCA-element	salicylic acid responsiveness element
LOC110094698	-7	42	WUN-motif	wound-responsive element
LOC110094698	584	634	TC-rich repeats	defense and stress responsiveness element
LOC110094698	1235	1284	TC-rich repeats	defense and stress responsiveness element
LOC110094698	1561	1608	GCN4_motif	endosperm expression element
LOC110094774	1464	1510	ARE	anaerobic induction element
LOC110094774	663	712	WUN-motif	wound-responsive element
LOC110094774	1489	1535	TGA-element	auxin-responsive element
LOC110094774	1348	1397	TC-rich repeats	defense and stress responsiveness element
LOC110094774	1526	1575	TC-rich repeats	defense and stress responsiveness element
LOC110094774	808	853	ABRE	abscisic acid responsiveness element
LOC110094774	1858	1907	ABRE	abscisic acid responsiveness element
LOC110094774	1860	1906	ABRE	abscisic acid responsiveness element
LOC110094774	1861	1906	ABRE	abscisic acid responsiveness element
LOC110094774	1879	1928	ABRE	abscisic acid responsiveness element
LOC110094774	1881	1927	ABRE	abscisic acid responsiveness element
LOC110094774	1882	1927	ABRE	abscisic acid responsiveness element
LOC110094774	1752	1798	LTR	low-temperature responsiveness element
LOC110094774	1512	1557	CGTCA-motif	MeJA-responsiveness element
LOC110094774	1512	1557	TGACG-motif	MeJA-responsiveness element
LOC110095044	607	654	P-box	gibberellin-responsive element
LOC110095044	661	708	P-box	gibberellin-responsive element
LOC110095044	1025	1072	P-box	gibberellin-responsive element
LOC110095044	893	942	WUN-motif	wound-responsive element
LOC110095044	1237	1283	TGA-element	auxin-responsive element
LOC110095044	1714	1760	MBS	MYB binding site involved in drought-inducibility
LOC110095044	469	515	ARE	anaerobic induction element
LOC110095044	1199	1247	RY-element	seed-specific regulation element
LOC110095044	269	314	ABRE	abscisic acid responsiveness element
LOC110095044	1191	1236	TGACG-motif	MeJA-responsiveness element
LOC110095044	1232	1277	TGACG-motif	MeJA-responsiveness element
LOC110095044	1191	1236	CGTCA-motif	MeJA-responsiveness element
LOC110095044	1232	1277	CGTCA-motif	MeJA-responsiveness element
LOC110095044	207	256	TCA-element	salicylic acid responsiveness element
LOC110095224	921	966	TGACG-motif	MeJA-responsiveness element
LOC110095224	1647	1692	TGACG-motif	MeJA-responsiveness element
LOC110095224	1650	1695	TGACG-motif	MeJA-responsiveness element
LOC110095224	921	966	CGTCA-motif	MeJA-responsiveness element
LOC110095224	1647	1692	CGTCA-motif	MeJA-responsiveness element
LOC110095224	1650	1695	CGTCA-motif	MeJA-responsiveness element
LOC110095224	676	722	LTR	low-temperature responsiveness element
LOC110095224	854	900	LTR	low-temperature responsiveness element
LOC110095224	1112	1158	LTR	low-temperature responsiveness element
LOC110095224	1889	1934	ABRE	abscisic acid responsiveness element
LOC110095224	1276	1323	GCN4_motif	endosperm expression element
LOC110095224	-17	32	TC-rich repeats	defense and stress responsiveness element
LOC110095224	797	846	TC-rich repeats	defense and stress responsiveness element
LOC110095224	79	128	circadian	circadian control element
LOC110095967	595	644	TCA-element	salicylic acid responsiveness element
LOC110095967	1045	1090	TGACG-motif	MeJA-responsiveness element
LOC110095967	1045	1090	CGTCA-motif	MeJA-responsiveness element
LOC110095967	68	114	CAT-box	meristem expression element
LOC110095967	1793	1839	TGA-element	auxin-responsive element
LOC110095967	722	768	MBS	MYB binding site involved in drought-inducibility
LOC110095967	1150	1196	MBS	MYB binding site involved in drought-inducibility
LOC110096046	1019	1064	TGACG-motif	MeJA-responsiveness element
LOC110096046	1019	1064	CGTCA-motif	MeJA-responsiveness element
LOC110096046	697	742	ABRE	abscisic acid responsiveness element
LOC110096046	1068	1115	GCN4_motif	endosperm expression element
LOC110096046	711	757	MBS	MYB binding site involved in drought-inducibility
LOC110096046	27	73	ARE	anaerobic induction element
LOC110096046	1911	1957	ARE	anaerobic induction element
LOC110096210	850	897	GARE-motif	gibberellin-responsive element
LOC110096210	240	285	CGTCA-motif	MeJA-responsiveness element
LOC110096210	240	285	TGACG-motif	MeJA-responsiveness element
LOC110096210	812	858	ARE	anaerobic induction element
LOC110096210	1878	1924	MBS	MYB binding site involved in drought-inducibility
LOC110096210	1471	1522	MBSI	MYB binding site involved in flavonoid biosynthetic genes regulation
LOC110096210	1136	1185	TC-rich repeats	defense and stress responsiveness element
LOC110096293	1618	1667	MSA-like	cell cycle regulation element
LOC110096293	720	767	TATC-box	gibberellin-responsiveness element
LOC110096293	1885	1932	TATC-box	gibberellin-responsiveness element
LOC110096293	1922	1967	TGACG-motif	MeJA-responsiveness element
LOC110096293	1922	1967	CGTCA-motif	MeJA-responsiveness element
LOC110096293	1020	1069	TCA-element	salicylic acid responsiveness element
LOC110096293	1406	1455	WUN-motif	wound-responsive element
LOC110096293	769	818	circadian	circadian control element
LOC110096293	1299	1346	GCN4_motif	endosperm expression element
LOC110096945	1171	1220	WUN-motif	wound-responsive element
LOC110096945	1489	1537	WUN-motif	wound-responsive element
LOC110096945	1298	1347	TC-rich repeats	defense and stress responsiveness element
LOC110096945	1241	1288	GCN4_motif	endosperm expression element
LOC110096945	328	377	MSA-like	cell cycle regulation element
LOC110096945	1904	1949	ABRE	abscisic acid responsiveness element
LOC110096945	1008	1057	TCA-element	salicylic acid responsiveness element
LOC110096958	271	320	TC-rich repeats	defense and stress responsiveness element
LOC110096958	290	339	TC-rich repeats	defense and stress responsiveness element
LOC110096958	827	876	TC-rich repeats	defense and stress responsiveness element
LOC110096958	1879	1926	GCN4_motif	endosperm expression element
LOC110096958	75	121	ARE	anaerobic induction element
LOC110096958	1080	1127	P-box	gibberellin-responsive element
LOC110096958	1844	1890	CAT-box	meristem expression element
LOC110096958	1933	1979	CAT-box	meristem expression element
LOC110096958	168	217	ABRE	abscisic acid responsiveness element
LOC110096958	170	216	ABRE	abscisic acid responsiveness element
LOC110096958	171	216	ABRE	abscisic acid responsiveness element
LOC110096958	835	880	ABRE	abscisic acid responsiveness element
LOC110097361	1132	1178	ARE	anaerobic induction element
LOC110097361	1704	1750	ARE	anaerobic induction element
LOC110097361	1959	2005	MBS	MYB binding site involved in drought-inducibility
LOC110097361	1817	1864	P-box	gibberellin-responsive element
LOC110097361	1934	1980	TGA-element	auxin-responsive element
LOC110097361	774	820	LTR	low-temperature responsiveness element
LOC110097361	1099	1145	CAT-box	meristem expression element
LOC110097361	805	854	TCA-element	salicylic acid responsiveness element
LOC110097361	1555	1604	TCA-element	salicylic acid responsiveness element
LOC110097914	612	658	LTR	low-temperature responsiveness element
LOC110097914	700	746	LTR	low-temperature responsiveness element
LOC110097914	759	804	TGACG-motif	MeJA-responsiveness element
LOC110097914	779	824	TGACG-motif	MeJA-responsiveness element
LOC110097914	759	804	CGTCA-motif	MeJA-responsiveness element
LOC110097914	779	824	CGTCA-motif	MeJA-responsiveness element
LOC110097914	659	706	ABRE	abscisic acid responsiveness element
LOC110097914	532	579	GARE-motif	gibberellin-responsive element
LOC110097914	1889	1936	GARE-motif	gibberellin-responsive element
LOC110097914	1559	1608	circadian	circadian control element
LOC110097914	284	330	ARE	anaerobic induction element
LOC110097914	351	397	ARE	anaerobic induction element
LOC110097914	381	427	ARE	anaerobic induction element
LOC110097914	1141	1187	ARE	anaerobic induction element
LOC110097914	421	467	MBS	MYB binding site involved in drought-inducibility
LOC110097914	941	987	MBS	MYB binding site involved in drought-inducibility
LOC110097914	1218	1264	MBS	MYB binding site involved in drought-inducibility
LOC110097914	502	549	P-box	gibberellin-responsive element
LOC110098032	599	646	GCN4_motif	endosperm expression element
LOC110098032	1127	1176	TC-rich repeats	defense and stress responsiveness element
LOC110098032	1409	1455	ARE	anaerobic induction element
LOC110098032	1963	2009	MBS	MYB binding site involved in drought-inducibility
LOC110098032	975	1021	CAT-box	meristem expression element
LOC110098032	1717	1763	CAT-box	meristem expression element
LOC110098032	690	735	TGACG-motif	MeJA-responsiveness element
LOC110098032	690	735	CGTCA-motif	MeJA-responsiveness element
LOC110098032	664	710	LTR	low-temperature responsiveness element
LOC110098041	59	106	AuxRR-core	auxin responsiveness element
LOC110098041	136	182	ARE	anaerobic induction element
LOC110098041	417	463	ARE	anaerobic induction element
LOC110098041	1086	1132	ARE	anaerobic induction element
LOC110098041	1329	1375	ARE	anaerobic induction element
LOC110098041	1820	1866	ARE	anaerobic induction element
LOC110098041	1374	1423	TC-rich repeats	defense and stress responsiveness element
LOC110098178	1197	1243	LTR	low-temperature responsiveness element
LOC110098178	1228	1274	LTR	low-temperature responsiveness element
LOC110098178	1269	1315	LTR	low-temperature responsiveness element
LOC110098178	1299	1345	LTR	low-temperature responsiveness element
LOC110098178	1310	1356	LTR	low-temperature responsiveness element
LOC110098178	1386	1432	LTR	low-temperature responsiveness element
LOC110098178	1418	1464	LTR	low-temperature responsiveness element
LOC110098178	1450	1496	LTR	low-temperature responsiveness element
LOC110098178	255	304	TCA-element	salicylic acid responsiveness element
LOC110098178	105	150	ABRE	abscisic acid responsiveness element
LOC110098178	1339	1384	ABRE	abscisic acid responsiveness element
LOC110098178	1439	1486	ABRE	abscisic acid responsiveness element
LOC110098229	718	764	ARE	anaerobic induction element
LOC110098229	1323	1370	P-box	gibberellin-responsive element
LOC110098229	1102	1151	TC-rich repeats	defense and stress responsiveness element
LOC110098229	631	680	circadian	circadian control element
LOC110098229	408	457	ABRE	abscisic acid responsiveness element
LOC110098229	1542	1588	ABRE	abscisic acid responsiveness element
LOC110098229	1543	1588	ABRE	abscisic acid responsiveness element
LOC110098229	393	438	CGTCA-motif	MeJA-responsiveness element
LOC110098229	920	965	CGTCA-motif	MeJA-responsiveness element
LOC110098229	1531	1576	CGTCA-motif	MeJA-responsiveness element
LOC110098229	393	438	TGACG-motif	MeJA-responsiveness element
LOC110098229	920	965	TGACG-motif	MeJA-responsiveness element
LOC110098229	1531	1576	TGACG-motif	MeJA-responsiveness element
LOC110098229	838	887	TCA-element	salicylic acid responsiveness element
LOC110098306	570	618.5	HD-Zip 1	element involved in differentiation of the palisade mesophyll cells
LOC110098306	1747	1793	LTR	low-temperature responsiveness element
LOC110098306	397	443	CAT-box	meristem expression element
LOC110098306	1071	1118	AuxRR-core	auxin responsiveness element
LOC110098306	1586	1635	WUN-motif	wound-responsive element
LOC110098306	586	635	circadian	circadian control element
LOC110098636	988	1033	TGACG-motif	MeJA-responsiveness element
LOC110098636	1923	1968	TGACG-motif	MeJA-responsiveness element
LOC110098636	988	1033	CGTCA-motif	MeJA-responsiveness element
LOC110098636	1923	1968	CGTCA-motif	MeJA-responsiveness element
LOC110098636	1365	1411	LTR	low-temperature responsiveness element
LOC110098636	645	692	TATC-box	gibberellin-responsiveness element
LOC110098636	1945	1990	ABRE	abscisic acid responsiveness element
LOC110098636	1621	1668	P-box	gibberellin-responsive element
LOC110098636	147	196	WUN-motif	wound-responsive element
LOC110098636	1542	1588	TGA-element	auxin-responsive element
LOC110098636	727	773	ARE	anaerobic induction element
LOC110098636	1264	1310	ARE	anaerobic induction element
LOC110098636	1321	1367	ARE	anaerobic induction element
LOC110098636	1446	1492	ARE	anaerobic induction element
LOC110098841	517	563	ABRE	abscisic acid responsiveness element
LOC110098841	518	563	ABRE	abscisic acid responsiveness element
LOC110098841	1902	1951	ABRE	abscisic acid responsiveness element
LOC110098841	1934	1979	ABRE	abscisic acid responsiveness element
LOC110098841	96	141	TGACG-motif	MeJA-responsiveness element
LOC110098841	254	299	TGACG-motif	MeJA-responsiveness element
LOC110098841	312	357	TGACG-motif	MeJA-responsiveness element
LOC110098841	341	386	TGACG-motif	MeJA-responsiveness element
LOC110098841	370	415	TGACG-motif	MeJA-responsiveness element
LOC110098841	399	444	TGACG-motif	MeJA-responsiveness element
LOC110098841	428	473	TGACG-motif	MeJA-responsiveness element
LOC110098841	514	559	TGACG-motif	MeJA-responsiveness element
LOC110098841	749	794	TGACG-motif	MeJA-responsiveness element
LOC110098841	1889	1934	TGACG-motif	MeJA-responsiveness element
LOC110098841	96	141	CGTCA-motif	MeJA-responsiveness element
LOC110098841	254	299	CGTCA-motif	MeJA-responsiveness element
LOC110098841	312	357	CGTCA-motif	MeJA-responsiveness element
LOC110098841	341	386	CGTCA-motif	MeJA-responsiveness element
LOC110098841	370	415	CGTCA-motif	MeJA-responsiveness element
LOC110098841	399	444	CGTCA-motif	MeJA-responsiveness element
LOC110098841	428	473	CGTCA-motif	MeJA-responsiveness element
LOC110098841	514	559	CGTCA-motif	MeJA-responsiveness element
LOC110098841	749	794	CGTCA-motif	MeJA-responsiveness element
LOC110098841	1889	1934	CGTCA-motif	MeJA-responsiveness element
LOC110098841	949	995	TGA-element	auxin-responsive element
LOC110098841	702	748	ARE	anaerobic induction element
LOC110098894	1619	1666	P-box	gibberellin-responsive element
LOC110098894	161	207	TGA-element	auxin-responsive element
LOC110098894	1348	1394	TGA-element	auxin-responsive element
LOC110098894	185	231	ARE	anaerobic induction element
LOC110098894	1957	2003	ARE	anaerobic induction element
LOC110098894	360	406	MBS	MYB binding site involved in drought-inducibility
LOC110098894	10	55	ABRE	abscisic acid responsiveness element
LOC110098894	648	695	GARE-motif	gibberellin-responsive element
LOC110098894	1657	1706	TCA-element	salicylic acid responsiveness element
LOC110098894	398	443	TGACG-motif	MeJA-responsiveness element
LOC110098894	398	443	CGTCA-motif	MeJA-responsiveness element
LOC110098894	126	172	LTR	low-temperature responsiveness element
LOC110098894	1474	1520	LTR	low-temperature responsiveness element
LOC110098979	652	698	MBS	MYB binding site involved in drought-inducibility
LOC110098979	1801	1847	MBS	MYB binding site involved in drought-inducibility
LOC110098979	69	115	ARE	anaerobic induction element
LOC110098979	996	1042	ARE	anaerobic induction element
LOC110098979	203	249	TGA-element	auxin-responsive element
LOC110098979	546	593	P-box	gibberellin-responsive element
LOC110098979	1898	1945	P-box	gibberellin-responsive element
LOC110098979	1145	1194	MSA-like	cell cycle regulation element
LOC110098979	1432	1477	ABRE	abscisic acid responsiveness element
LOC110098979	1592	1639	ABRE	abscisic acid responsiveness element
LOC110098979	1712	1757	ABRE	abscisic acid responsiveness element
LOC110098979	1860	1905	ABRE	abscisic acid responsiveness element
LOC110098979	1783	1829	LTR	low-temperature responsiveness element
LOC110098979	973	1018	TGACG-motif	MeJA-responsiveness element
LOC110098979	1082	1127	TGACG-motif	MeJA-responsiveness element
LOC110098979	1557	1602	TGACG-motif	MeJA-responsiveness element
LOC110098979	973	1018	CGTCA-motif	MeJA-responsiveness element
LOC110098979	1082	1127	CGTCA-motif	MeJA-responsiveness element
LOC110098979	1557	1602	CGTCA-motif	MeJA-responsiveness element
LOC110099019	1930	1976	CAT-box	meristem expression element
LOC110099019	513	562	TCA-element	salicylic acid responsiveness element
LOC110099019	1063	1108	CGTCA-motif	MeJA-responsiveness element
LOC110099019	1066	1111	CGTCA-motif	MeJA-responsiveness element
LOC110099019	1063	1108	TGACG-motif	MeJA-responsiveness element
LOC110099019	1066	1111	TGACG-motif	MeJA-responsiveness element
LOC110099019	735	781	ARE	anaerobic induction element
LOC110099019	945	991	ARE	anaerobic induction element
LOC110099019	1273	1319	ARE	anaerobic induction element
LOC110099019	1751	1797	ARE	anaerobic induction element
LOC110099019	1835	1881	ARE	anaerobic induction element
LOC110099019	367	413	MBS	MYB binding site involved in drought-inducibility
LOC110099019	352	401	WUN-motif	wound-responsive element
LOC110099051	970	1016	LTR	low-temperature responsiveness element
LOC110099051	1696	1741	CGTCA-motif	MeJA-responsiveness element
LOC110099534	325	371	ARE	anaerobic induction element
LOC110099534	1565	1611	ARE	anaerobic induction element
LOC110099604	941	988	GARE-motif	gibberellin-responsive element
LOC110099604	214	259	CGTCA-motif	MeJA-responsiveness element
LOC110099604	1100	1145	CGTCA-motif	MeJA-responsiveness element
LOC110099604	214	259	TGACG-motif	MeJA-responsiveness element
LOC110099604	1100	1145	TGACG-motif	MeJA-responsiveness element
LOC110099604	819	868	TCA-element	salicylic acid responsiveness element
LOC110099604	163	212	WUN-motif	wound-responsive element
LOC110099604	338	387	WUN-motif	wound-responsive element
LOC110099604	1789	1838	WUN-motif	wound-responsive element
LOC110099604	1653	1699	ARE	anaerobic induction element
LOC110099604	598	647	TC-rich repeats	defense and stress responsiveness element
LOC110099624	335	384	TC-rich repeats	defense and stress responsiveness element
LOC110099624	1063	1111	WUN-motif	wound-responsive element
LOC110099624	874	920	CAT-box	meristem expression element
LOC110099624	1	50	TCA-element	salicylic acid responsiveness element
LOC110099624	713	762	TCA-element	salicylic acid responsiveness element
LOC110099624	1868	1917	TCA-element	salicylic acid responsiveness element
LOC110099624	1363	1409	ABRE	abscisic acid responsiveness element
LOC110099624	1364	1409	ABRE	abscisic acid responsiveness element
LOC110099624	1738	1784	ABRE	abscisic acid responsiveness element
LOC110099624	1739	1784	ABRE	abscisic acid responsiveness element
LOC110099916	1072	1118	CAT-box	meristem expression element
LOC110099916	1078	1124	CAT-box	meristem expression element
LOC110099916	1173	1222	TCA-element	salicylic acid responsiveness element
LOC110099916	234	279	CGTCA-motif	MeJA-responsiveness element
LOC110099916	320	365	CGTCA-motif	MeJA-responsiveness element
LOC110099916	938	983	CGTCA-motif	MeJA-responsiveness element
LOC110099916	1167	1212	CGTCA-motif	MeJA-responsiveness element
LOC110099916	1694	1739	CGTCA-motif	MeJA-responsiveness element
LOC110099916	1735	1780	CGTCA-motif	MeJA-responsiveness element
LOC110099916	1853	1898	CGTCA-motif	MeJA-responsiveness element
LOC110099916	234	279	TGACG-motif	MeJA-responsiveness element
LOC110099916	320	365	TGACG-motif	MeJA-responsiveness element
LOC110099916	938	983	TGACG-motif	MeJA-responsiveness element
LOC110099916	1167	1212	TGACG-motif	MeJA-responsiveness element
LOC110099916	1694	1739	TGACG-motif	MeJA-responsiveness element
LOC110099916	1735	1780	TGACG-motif	MeJA-responsiveness element
LOC110099916	1853	1898	TGACG-motif	MeJA-responsiveness element
LOC110099916	940	985	ABRE	abscisic acid responsiveness element
LOC110099916	1465	1510	ABRE	abscisic acid responsiveness element
LOC110099916	1692	1737	ABRE	abscisic acid responsiveness element
LOC110099916	723	772	WUN-motif	wound-responsive element
LOC110099916	220	266	ARE	anaerobic induction element
LOC110099916	1052	1103	SARE	salicylic acid responsiveness element
LOC110100661	819	868	WUN-motif	wound-responsive element
LOC110100661	773	819	ARE	anaerobic induction element
LOC110100661	914	960	ARE	anaerobic induction element
LOC110100661	1342	1388	ARE	anaerobic induction element
LOC110100661	732	778	MBS	MYB binding site involved in drought-inducibility
LOC110100661	1290	1337	GCN4_motif	endosperm expression element
LOC110100661	1335	1382	GCN4_motif	endosperm expression element
LOC110100661	126	175	TC-rich repeats	defense and stress responsiveness element
LOC110100661	651	698	ABRE	abscisic acid responsiveness element
LOC110100661	803	848	ABRE	abscisic acid responsiveness element
LOC110100853	797	842	ABRE	abscisic acid responsiveness element
LOC110100853	964	1011	ABRE	abscisic acid responsiveness element
LOC110100853	1576	1621	ABRE	abscisic acid responsiveness element
LOC110100853	1585	1631	ABRE	abscisic acid responsiveness element
LOC110100853	1586	1631	ABRE	abscisic acid responsiveness element
LOC110100853	1134	1179	CGTCA-motif	MeJA-responsiveness element
LOC110100853	1134	1179	TGACG-motif	MeJA-responsiveness element
LOC110100853	56	105	WUN-motif	wound-responsive element
LOC110100853	571	618	P-box	gibberellin-responsive element
LOC110100853	1113	1159	MBS	MYB binding site involved in drought-inducibility
LOC110100853	1145	1191	MBS	MYB binding site involved in drought-inducibility
LOC110100853	1271	1317	MBS	MYB binding site involved in drought-inducibility
LOC110100853	331	377	ARE	anaerobic induction element
LOC110100853	594	640	ARE	anaerobic induction element
LOC110101288	1445	1491	MBS	MYB binding site involved in drought-inducibility
LOC110101288	1614	1660	MBS	MYB binding site involved in drought-inducibility
LOC110101288	505	551	TGA-element	auxin-responsive element
LOC110101288	1056	1102	TGA-element	auxin-responsive element
LOC110101288	-9	40	circadian	circadian control element
LOC110101288	1917	1964	GCN4_motif	endosperm expression element
LOC110101288	66	111	ABRE	abscisic acid responsiveness element
LOC110101288	303	348	ABRE	abscisic acid responsiveness element
LOC110101288	1640	1685	ABRE	abscisic acid responsiveness element
LOC110101288	1935	1980	ABRE	abscisic acid responsiveness element
LOC110101288	463	508	CGTCA-motif	MeJA-responsiveness element
LOC110101288	533	578	CGTCA-motif	MeJA-responsiveness element
LOC110101288	551	596	CGTCA-motif	MeJA-responsiveness element
LOC110101288	580	625	CGTCA-motif	MeJA-responsiveness element
LOC110101288	627	672	CGTCA-motif	MeJA-responsiveness element
LOC110101288	638	683	CGTCA-motif	MeJA-responsiveness element
LOC110101288	853	898	CGTCA-motif	MeJA-responsiveness element
LOC110101288	1637	1682	CGTCA-motif	MeJA-responsiveness element
LOC110101288	1642	1687	CGTCA-motif	MeJA-responsiveness element
LOC110101288	463	508	TGACG-motif	MeJA-responsiveness element
LOC110101288	533	578	TGACG-motif	MeJA-responsiveness element
LOC110101288	551	596	TGACG-motif	MeJA-responsiveness element
LOC110101288	580	625	TGACG-motif	MeJA-responsiveness element
LOC110101288	627	672	TGACG-motif	MeJA-responsiveness element
LOC110101288	638	683	TGACG-motif	MeJA-responsiveness element
LOC110101288	853	898	TGACG-motif	MeJA-responsiveness element
LOC110101288	1637	1682	TGACG-motif	MeJA-responsiveness element
LOC110101288	1642	1687	TGACG-motif	MeJA-responsiveness element
LOC110101288	1879	1925	CAT-box	meristem expression element
LOC110101288	1975	2021	CAT-box	meristem expression element
LOC110102535	37	82	ABRE	abscisic acid responsiveness element
LOC110102535	1133	1179	ABRE	abscisic acid responsiveness element
LOC110102535	1134	1179	ABRE	abscisic acid responsiveness element
LOC110102535	34	79	CGTCA-motif	MeJA-responsiveness element
LOC110102535	39	84	CGTCA-motif	MeJA-responsiveness element
LOC110102535	83	128	CGTCA-motif	MeJA-responsiveness element
LOC110102535	34	79	TGACG-motif	MeJA-responsiveness element
LOC110102535	39	84	TGACG-motif	MeJA-responsiveness element
LOC110102535	83	128	TGACG-motif	MeJA-responsiveness element
LOC110102535	208	257	WUN-motif	wound-responsive element
LOC110102535	375	421	ARE	anaerobic induction element
LOC110102742	423	469	CAT-box	meristem expression element
LOC110102742	728	777	TCA-element	salicylic acid responsiveness element
LOC110102742	1428	1477	TCA-element	salicylic acid responsiveness element
LOC110102742	676	721	CGTCA-motif	MeJA-responsiveness element
LOC110102742	1651	1696	CGTCA-motif	MeJA-responsiveness element
LOC110102742	676	721	TGACG-motif	MeJA-responsiveness element
LOC110102742	1651	1696	TGACG-motif	MeJA-responsiveness element
LOC110102742	295	341	ABRE	abscisic acid responsiveness element
LOC110102742	296	341	ABRE	abscisic acid responsiveness element
LOC110102742	1405	1450	ABRE	abscisic acid responsiveness element
LOC110102742	1874	1923	ABRE	abscisic acid responsiveness element
LOC110102742	1876	1922	ABRE	abscisic acid responsiveness element
LOC110102742	1877	1922	ABRE	abscisic acid responsiveness element
LOC110102742	1946	1991	ABRE	abscisic acid responsiveness element
LOC110102742	198	244	ARE	anaerobic induction element
LOC110102742	1375	1421	ARE	anaerobic induction element
LOC110102742	1436	1487	MBSI	MYB binding site involved in flavonoid biosynthetic genes regulation
LOC110102852	1892	1938	CAT-box	meristem expression element
LOC110102852	1883	1928	CGTCA-motif	MeJA-responsiveness element
LOC110102852	1883	1928	TGACG-motif	MeJA-responsiveness element
LOC110102852	992	1038	ABRE	abscisic acid responsiveness element
LOC110102852	993	1038	ABRE	abscisic acid responsiveness element
LOC110102852	1261	1306	ABRE	abscisic acid responsiveness element
LOC110102852	1916	1965	ABRE	abscisic acid responsiveness element
LOC110102852	996	1043	GCN4_motif	endosperm expression element
LOC110102852	1488	1537	circadian	circadian control element
LOC110102852	1193	1239	TGA-element	auxin-responsive element
LOC110102852	1412	1458	ARE	anaerobic induction element
LOC110102852	1660	1706	ARE	anaerobic induction element
LOC110102852	1371	1417	MBS	MYB binding site involved in drought-inducibility
LOC110103101	728	774	LTR	low-temperature responsiveness element
LOC110103101	1828	1874	LTR	low-temperature responsiveness element
LOC110103101	514	559	TGACG-motif	MeJA-responsiveness element
LOC110103101	1038	1083	TGACG-motif	MeJA-responsiveness element
LOC110103101	514	559	CGTCA-motif	MeJA-responsiveness element
LOC110103101	1038	1083	CGTCA-motif	MeJA-responsiveness element
LOC110103101	1114	1159	ABRE	abscisic acid responsiveness element
LOC110103101	1952	2001	ABRE	abscisic acid responsiveness element
LOC110103101	1954	2000	ABRE	abscisic acid responsiveness element
LOC110103101	1955	2000	ABRE	abscisic acid responsiveness element
LOC110103101	1934	1982.5	MSA-like	cell cycle regulation element
LOC110103101	1936	1985	MSA-like	cell cycle regulation element
LOC110103101	635	681	ARE	anaerobic induction element
LOC110103484	745	791	ARE	anaerobic induction element
LOC110103484	254	304	ABRE	abscisic acid responsiveness element
LOC110103608	1378	1423	TGACG-motif	MeJA-responsiveness element
LOC110103608	1378	1423	CGTCA-motif	MeJA-responsiveness element
LOC110103608	1889	1935	LTR	low-temperature responsiveness element
LOC110103608	1509	1554	ABRE	abscisic acid responsiveness element
LOC110103608	1975	2021	ARE	anaerobic induction element
LOC110103727	957	1003	LTR	low-temperature responsiveness element
LOC110103727	831	877	CAT-box	meristem expression element
LOC110103727	1079	1125	CAT-box	meristem expression element
LOC110103727	412	457	TGACG-motif	MeJA-responsiveness element
LOC110103727	444	489	TGACG-motif	MeJA-responsiveness element
LOC110103727	508	553	TGACG-motif	MeJA-responsiveness element
LOC110103727	540	585	TGACG-motif	MeJA-responsiveness element
LOC110103727	565	610	TGACG-motif	MeJA-responsiveness element
LOC110103727	662	707	TGACG-motif	MeJA-responsiveness element
LOC110103727	769	814	TGACG-motif	MeJA-responsiveness element
LOC110103727	823	868	TGACG-motif	MeJA-responsiveness element
LOC110103727	1518	1563	TGACG-motif	MeJA-responsiveness element
LOC110103727	1856	1901	TGACG-motif	MeJA-responsiveness element
LOC110103727	412	457	CGTCA-motif	MeJA-responsiveness element
LOC110103727	444	489	CGTCA-motif	MeJA-responsiveness element
LOC110103727	508	553	CGTCA-motif	MeJA-responsiveness element
LOC110103727	540	585	CGTCA-motif	MeJA-responsiveness element
LOC110103727	565	610	CGTCA-motif	MeJA-responsiveness element
LOC110103727	662	707	CGTCA-motif	MeJA-responsiveness element
LOC110103727	769	814	CGTCA-motif	MeJA-responsiveness element
LOC110103727	823	868	CGTCA-motif	MeJA-responsiveness element
LOC110103727	1518	1563	CGTCA-motif	MeJA-responsiveness element
LOC110103727	1856	1901	CGTCA-motif	MeJA-responsiveness element
LOC110103727	460	507	ABRE	abscisic acid responsiveness element
LOC110103727	556	603	ABRE	abscisic acid responsiveness element
LOC110103727	620	667	ABRE	abscisic acid responsiveness element
LOC110103727	1781	1826	ABRE	abscisic acid responsiveness element
LOC110103727	1899	1948	TC-rich repeats	defense and stress responsiveness element
LOC110103727	278	324	MBS	MYB binding site involved in drought-inducibility
LOC110103727	234	280	ARE	anaerobic induction element
LOC110103727	1278	1324	ARE	anaerobic induction element
LOC110103727	1702	1751	WUN-motif	wound-responsive element
LOC110103727	942	988	TGA-element	auxin-responsive element
LOC110103727	1375	1421	TGA-element	auxin-responsive element
LOC110103760	233	280	ABRE	abscisic acid responsiveness element
LOC110103760	437	482	ABRE	abscisic acid responsiveness element
LOC110103760	922	971	circadian	circadian control element
LOC110103760	970	1019	circadian	circadian control element
LOC110103760	798	847	TC-rich repeats	defense and stress responsiveness element
LOC110103760	1178	1227	TC-rich repeats	defense and stress responsiveness element
LOC110103760	1721	1770	TC-rich repeats	defense and stress responsiveness element
LOC110103760	811	860	WUN-motif	wound-responsive element
LOC110103760	410	456	ARE	anaerobic induction element
LOC110103760	370	416	MBS	MYB binding site involved in drought-inducibility
LOC110103895	710	757	GARE-motif	gibberellin-responsive element
LOC110103895	180	227	TATC-box	gibberellin-responsiveness element
LOC110103895	845	892	TATC-box	gibberellin-responsiveness element
LOC110103895	1102	1147	CGTCA-motif	MeJA-responsiveness element
LOC110103895	1409	1454	CGTCA-motif	MeJA-responsiveness element
LOC110103895	1783	1828	CGTCA-motif	MeJA-responsiveness element
LOC110103895	1102	1147	TGACG-motif	MeJA-responsiveness element
LOC110103895	1409	1454	TGACG-motif	MeJA-responsiveness element
LOC110103895	1783	1828	TGACG-motif	MeJA-responsiveness element
LOC110103895	747	793	CAT-box	meristem expression element
LOC110103895	225	274	WUN-motif	wound-responsive element
LOC110103895	1920	1969	WUN-motif	wound-responsive element
LOC110103895	1328	1377	TC-rich repeats	defense and stress responsiveness element
LOC110103895	1632	1681	TC-rich repeats	defense and stress responsiveness element
LOC110104044	1966	2012	CAT-box	meristem expression element
LOC110104044	533	581	HD-Zip 1	element involved in differentiation of the palisade mesophyll cells
LOC110104044	821	870	TC-rich repeats	defense and stress responsiveness element
LOC110104044	1462	1511	TC-rich repeats	defense and stress responsiveness element
LOC110104044	1125	1171	ARE	anaerobic induction element
LOC110104044	1460	1506	ARE	anaerobic induction element
LOC110104044	437	486	WUN-motif	wound-responsive element
LOC110104286	122	169	TATC-box	gibberellin-responsiveness element
LOC110104286	1766	1812	LTR	low-temperature responsiveness element
LOC110104286	1149	1198	WUN-motif	wound-responsive element
LOC110104286	1345	1394	WUN-motif	wound-responsive element
LOC110104286	1136	1187	MBSI	MYB binding site involved in flavonoid biosynthetic genes regulation
LOC110104286	1898	1945	P-box	gibberellin-responsive element
LOC110104286	1410	1456	MBS	MYB binding site involved in drought-inducibility
LOC110104286	352	398	ARE	anaerobic induction element
LOC110104349	1855	1905	TC-rich repeats	defense and stress responsiveness element
LOC110104349	1162	1211	circadian	circadian control element
LOC110104349	640	686	MBS	MYB binding site involved in drought-inducibility
LOC110104349	86	132	ARE	anaerobic induction element
LOC110104349	269	315	ARE	anaerobic induction element
LOC110104349	1103	1149	ARE	anaerobic induction element
LOC110104349	-12	33	CGTCA-motif	MeJA-responsiveness element
LOC110104349	-12	33	TGACG-motif	MeJA-responsiveness element
LOC110104416	1512	1558	LTR	low-temperature responsiveness element
LOC110104416	1762	1808	CAT-box	meristem expression element
LOC110104416	532	581	TCA-element	salicylic acid responsiveness element
LOC110104416	1303	1352	TCA-element	salicylic acid responsiveness element
LOC110104416	1667	1715.5	MSA-like	cell cycle regulation element
LOC110104416	1530	1575	ABRE	abscisic acid responsiveness element
LOC110104416	1538	1584	ABRE	abscisic acid responsiveness element
LOC110104416	1539	1584	ABRE	abscisic acid responsiveness element
LOC110104416	647	693	MBS	MYB binding site involved in drought-inducibility
LOC110104416	1101	1151.5	MBSI	MYB binding site involved in flavonoid biosynthetic genes regulation
LOC110104416	95	140	CGTCA-motif	MeJA-responsiveness element
LOC110104416	217	262	CGTCA-motif	MeJA-responsiveness element
LOC110104416	95	140	TGACG-motif	MeJA-responsiveness element
LOC110104416	217	262	TGACG-motif	MeJA-responsiveness element
LOC110104416	1098	1147	TC-rich repeats	defense and stress responsiveness element
LOC110104416	1248	1298	TC-rich repeats	defense and stress responsiveness element
LOC110104416	1042	1088	ARE	anaerobic induction element
LOC110104416	1246	1292	ARE	anaerobic induction element
LOC110104416	610	659	WUN-motif	wound-responsive element
LOC110104655	885	931	CAT-box	meristem expression element
LOC110104655	206	251	TGACG-motif	MeJA-responsiveness element
LOC110104655	1122	1167	TGACG-motif	MeJA-responsiveness element
LOC110104655	206	251	CGTCA-motif	MeJA-responsiveness element
LOC110104655	1122	1167	CGTCA-motif	MeJA-responsiveness element
LOC110104655	676	721	ABRE	abscisic acid responsiveness element
LOC110104655	1124	1169	ABRE	abscisic acid responsiveness element
LOC110104655	1893	1938	ABRE	abscisic acid responsiveness element
LOC110104655	1561	1608	P-box	gibberellin-responsive element
LOC110104655	1639	1686	P-box	gibberellin-responsive element
LOC110104655	1681	1728	P-box	gibberellin-responsive element
LOC110104655	1692	1739	P-box	gibberellin-responsive element
LOC110104655	1710	1757	P-box	gibberellin-responsive element
LOC110104655	1822	1869	P-box	gibberellin-responsive element
LOC110104655	1925	1972	P-box	gibberellin-responsive element
LOC110104655	514	563	WUN-motif	wound-responsive element
LOC110104655	808	854	ARE	anaerobic induction element
LOC110104863	1589	1634	CGTCA-motif	MeJA-responsiveness element
LOC110104863	1589	1634	TGACG-motif	MeJA-responsiveness element
LOC110104863	543	592	TCA-element	salicylic acid responsiveness element
LOC110104863	107	153	LTR	low-temperature responsiveness element
LOC110104863	358	403	ABRE	abscisic acid responsiveness element
LOC110104863	947	996	circadian	circadian control element
LOC110104863	1451	1500	TC-rich repeats	defense and stress responsiveness element
LOC110104863	-11	35	TGA-element	auxin-responsive element
LOC110104863	168	214	TGA-element	auxin-responsive element
LOC110104863	544	594.5	MBSI	MYB binding site involved in flavonoid biosynthetic genes regulation
LOC110104863	1017	1064	P-box	gibberellin-responsive element
LOC110104863	201	248	AuxRR-core	auxin responsiveness element
LOC110104863	860	906	ARE	anaerobic induction element
LOC110104863	1001	1047	ARE	anaerobic induction element
LOC110104906	244	293	circadian	circadian control element
LOC110104906	1076	1125	circadian	circadian control element
LOC110104906	278	326	RY-element	seed-specific regulation element
LOC110104906	1285	1334	TC-rich repeats	defense and stress responsiveness element
LOC110104906	104	151	AuxRR-core	auxin responsiveness element
LOC110104906	405	451	ARE	anaerobic induction element
LOC110104906	422	468	ARE	anaerobic induction element
LOC110104906	1249	1295	ARE	anaerobic induction element
LOC110104906	-6	39	CGTCA-motif	MeJA-responsiveness element
LOC110104906	-6	39	TGACG-motif	MeJA-responsiveness element
LOC110104906	906	952	CAT-box	meristem expression element
LOC110104906	191	238	ABRE	abscisic acid responsiveness element
LOC110104906	1314	1363	ABRE	abscisic acid responsiveness element
LOC110104906	1771	1818	ABRE	abscisic acid responsiveness element
LOC110104906	870	917	TATC-box	gibberellin-responsiveness element
LOC110105011	1331	1380	TC-rich repeats	defense and stress responsiveness element
LOC110105011	1633	1682	TC-rich repeats	defense and stress responsiveness element
LOC110105011	1687	1733	TGA-element	auxin-responsive element
LOC110105011	900	949	WUN-motif	wound-responsive element
LOC110105011	842	888	ARE	anaerobic induction element
LOC110105011	1888	1933	CGTCA-motif	MeJA-responsiveness element
LOC110105011	1918	1963	CGTCA-motif	MeJA-responsiveness element
LOC110105011	1888	1933	TGACG-motif	MeJA-responsiveness element
LOC110105011	1918	1963	TGACG-motif	MeJA-responsiveness element
LOC110105011	873	919	CAT-box	meristem expression element
LOC110105011	1482	1528	CAT-box	meristem expression element
LOC110105011	1471	1517	LTR	low-temperature responsiveness element
LOC110105011	1791	1836	ABRE	abscisic acid responsiveness element
LOC110105011	1844	1889	ABRE	abscisic acid responsiveness element
LOC110105011	1903	1948	ABRE	abscisic acid responsiveness element
LOC110105011	1931	1977	ABRE	abscisic acid responsiveness element
LOC110105011	1932	1977	ABRE	abscisic acid responsiveness element
LOC110105078	1253	1298	TGACG-motif	MeJA-responsiveness element
LOC110105078	1773	1818	TGACG-motif	MeJA-responsiveness element
LOC110105078	270	315	CGTCA-motif	MeJA-responsiveness element
LOC110105078	1253	1298	CGTCA-motif	MeJA-responsiveness element
LOC110105078	1773	1818	CGTCA-motif	MeJA-responsiveness element
LOC110105078	1212	1258	CAT-box	meristem expression element
LOC110105078	496	541	ABRE	abscisic acid responsiveness element
LOC110105078	760	805	ABRE	abscisic acid responsiveness element
LOC110105078	1568	1613	ABRE	abscisic acid responsiveness element
LOC110105078	1728	1773	ABRE	abscisic acid responsiveness element
LOC110105078	580	629	TC-rich repeats	defense and stress responsiveness element
LOC110105078	253	299	ARE	anaerobic induction element
LOC110105078	618	664	ARE	anaerobic induction element
LOC110105181	1719	1766	GARE-motif	gibberellin-responsive element
LOC110105181	1	46	ABRE	abscisic acid responsiveness element
LOC110105181	819	865	CAT-box	meristem expression element
LOC110105181	1641	1687	CAT-box	meristem expression element
LOC110105181	417	462	CGTCA-motif	MeJA-responsiveness element
LOC110105181	1054	1099	CGTCA-motif	MeJA-responsiveness element
LOC110105181	417	462	TGACG-motif	MeJA-responsiveness element
LOC110105181	1054	1099	TGACG-motif	MeJA-responsiveness element
LOC110105181	79	125	ARE	anaerobic induction element
LOC110105181	1669	1720	SARE	salicylic acid responsiveness element
LOC110105181	759	808	WUN-motif	wound-responsive element
LOC110105181	1377	1426	WUN-motif	wound-responsive element
LOC110105399	340	386	ARE	anaerobic induction element
LOC110105399	599	645	ARE	anaerobic induction element
LOC110105399	344	390	MBS	MYB binding site involved in drought-inducibility
LOC110105399	17	65	WUN-motif	wound-responsive element
LOC110105399	1056	1105	TC-rich repeats	defense and stress responsiveness element
LOC110105399	1855	1904	TC-rich repeats	defense and stress responsiveness element
LOC110105399	94	139	ABRE	abscisic acid responsiveness element
LOC110105399	469	514	ABRE	abscisic acid responsiveness element
LOC110105399	503	550	ABRE	abscisic acid responsiveness element
LOC110105399	529	575	ABRE	abscisic acid responsiveness element
LOC110105399	530	575	ABRE	abscisic acid responsiveness element
LOC110105399	567	612	ABRE	abscisic acid responsiveness element
LOC110105399	682	727	ABRE	abscisic acid responsiveness element
LOC110105399	326	375	TCA-element	salicylic acid responsiveness element
LOC110105399	1754	1803	TCA-element	salicylic acid responsiveness element
LOC110105399	1698	1743	CGTCA-motif	MeJA-responsiveness element
LOC110105399	1698	1743	TGACG-motif	MeJA-responsiveness element
LOC110105411	1756	1802	ARE	anaerobic induction element
LOC110105411	1656	1704	WUN-motif	wound-responsive element
LOC110105411	646	695	TC-rich repeats	defense and stress responsiveness element
LOC110105411	927	976	TC-rich repeats	defense and stress responsiveness element
LOC110105411	1123	1169	ABRE	abscisic acid responsiveness element
LOC110105411	1124	1169	ABRE	abscisic acid responsiveness element
LOC110105411	759	804	CGTCA-motif	MeJA-responsiveness element
LOC110105411	92	137	TGACG-motif	MeJA-responsiveness element
LOC110105411	759	804	TGACG-motif	MeJA-responsiveness element
LOC110105411	1225	1271	CAT-box	meristem expression element
LOC110105777	1601	1647	LTR	low-temperature responsiveness element
LOC110105777	380	425	TGACG-motif	MeJA-responsiveness element
LOC110105777	498	543	TGACG-motif	MeJA-responsiveness element
LOC110105777	523	568	TGACG-motif	MeJA-responsiveness element
LOC110105777	380	425	CGTCA-motif	MeJA-responsiveness element
LOC110105777	498	543	CGTCA-motif	MeJA-responsiveness element
LOC110105777	523	568	CGTCA-motif	MeJA-responsiveness element
LOC110105777	655	704	TC-rich repeats	defense and stress responsiveness element
LOC110105777	1804	1853	TC-rich repeats	defense and stress responsiveness element
LOC110105777	1569	1615	ARE	anaerobic induction element
LOC110105777	1392	1438	TGA-element	auxin-responsive element
LOC110105838	106	152	MBS	MYB binding site involved in drought-inducibility
LOC110105838	1386	1432	MBS	MYB binding site involved in drought-inducibility
LOC110105838	826	872	ARE	anaerobic induction element
LOC110105838	1346	1392	ARE	anaerobic induction element
LOC110105838	38	85	GCN4_motif	endosperm expression element
LOC110105838	489	536	GCN4_motif	endosperm expression element
LOC110105838	928	975	GCN4_motif	endosperm expression element
LOC110106196	1244	1289	ABRE	abscisic acid responsiveness element
LOC110106196	1653	1703	TC-rich repeats	defense and stress responsiveness element
LOC110106196	861	907	MBS	MYB binding site involved in drought-inducibility
LOC110106196	278	324	ARE	anaerobic induction element
LOC110106196	1919	1965	ARE	anaerobic induction element
LOC110106196	82	131	WUN-motif	wound-responsive element
LOC110106750	100	146	MBS	MYB binding site involved in drought-inducibility
LOC110106750	651	698	AuxRR-core	auxin responsiveness element
LOC110106750	1330	1376	ARE	anaerobic induction element
LOC110106750	1725	1772	P-box	gibberellin-responsive element
LOC110106750	609	658	WUN-motif	wound-responsive element
LOC110106750	1620	1669	WUN-motif	wound-responsive element
LOC110106750	1762	1808	CAT-box	meristem expression element
LOC110106750	1827	1872	TGACG-motif	MeJA-responsiveness element
LOC110106750	1827	1872	CGTCA-motif	MeJA-responsiveness element
LOC110106773	1777	1822	ABRE	abscisic acid responsiveness element
LOC110106773	1377	1424	TATC-box	gibberellin-responsiveness element
LOC110106773	1725	1771	LTR	low-temperature responsiveness element
LOC110106773	1803	1849	TGA-element	auxin-responsive element
LOC110106773	1455	1504	TC-rich repeats	defense and stress responsiveness element
LOC110107128	1393	1439	CAT-box	meristem expression element
LOC110107128	1342	1391	TCA-element	salicylic acid responsiveness element
LOC110107128	350	395	CGTCA-motif	MeJA-responsiveness element
LOC110107128	350	395	TGACG-motif	MeJA-responsiveness element
LOC110107128	116	163	TATC-box	gibberellin-responsiveness element
LOC110107128	1369	1414	ABRE	abscisic acid responsiveness element
LOC110107128	1892	1939	GARE-motif	gibberellin-responsive element
LOC110107128	1065	1113	RY-element	seed-specific regulation element
LOC110107128	1223	1269	TGA-element	auxin-responsive element
LOC110107128	186	232	ARE	anaerobic induction element
LOC110107258	654	700	TGA-element	auxin-responsive element
LOC110107258	740	787	P-box	gibberellin-responsive element
LOC110107258	497	543	MBS	MYB binding site involved in drought-inducibility
LOC110107258	96	143	ABRE	abscisic acid responsiveness element
LOC110107258	993	1038	ABRE	abscisic acid responsiveness element
LOC110107258	376	421	TGACG-motif	MeJA-responsiveness element
LOC110107258	995	1040	TGACG-motif	MeJA-responsiveness element
LOC110107258	376	421	CGTCA-motif	MeJA-responsiveness element
LOC110107258	995	1040	CGTCA-motif	MeJA-responsiveness element
LOC110107258	430	476	CAT-box	meristem expression element
LOC110107258	777	823	CAT-box	meristem expression element
LOC110107258	972	1018	CAT-box	meristem expression element
LOC110107270	65	110	ABRE	abscisic acid responsiveness element
LOC110107270	87	132	CGTCA-motif	MeJA-responsiveness element
LOC110107270	87	132	TGACG-motif	MeJA-responsiveness element
LOC110107270	1921	1967	ARE	anaerobic induction element
LOC110107768	1304	1350	MBS	MYB binding site involved in drought-inducibility
LOC110107768	35	81	ARE	anaerobic induction element
LOC110107768	1437	1483	ARE	anaerobic induction element
LOC110107768	1684	1730	ARE	anaerobic induction element
LOC110107768	1965	2011	ARE	anaerobic induction element
LOC110107768	1559	1608	WUN-motif	wound-responsive element
LOC110107768	505	554	TC-rich repeats	defense and stress responsiveness element
LOC110107768	769	818	circadian	circadian control element
LOC110107768	128	175	GCN4_motif	endosperm expression element
LOC110107768	1295	1342	GCN4_motif	endosperm expression element
LOC110107768	1904	1950	LTR	low-temperature responsiveness element
LOC110107768	1974	2020	LTR	low-temperature responsiveness element
LOC110107768	189	234	TGACG-motif	MeJA-responsiveness element
LOC110107768	427	472	TGACG-motif	MeJA-responsiveness element
LOC110107768	938	983	TGACG-motif	MeJA-responsiveness element
LOC110107768	948	993	TGACG-motif	MeJA-responsiveness element
LOC110107768	1122	1167	TGACG-motif	MeJA-responsiveness element
LOC110107768	1637	1682	TGACG-motif	MeJA-responsiveness element
LOC110107768	1895	1940	TGACG-motif	MeJA-responsiveness element
LOC110107768	189	234	CGTCA-motif	MeJA-responsiveness element
LOC110107768	427	472	CGTCA-motif	MeJA-responsiveness element
LOC110107768	938	983	CGTCA-motif	MeJA-responsiveness element
LOC110107768	948	993	CGTCA-motif	MeJA-responsiveness element
LOC110107768	1122	1167	CGTCA-motif	MeJA-responsiveness element
LOC110107768	1637	1682	CGTCA-motif	MeJA-responsiveness element
LOC110107768	1895	1940	CGTCA-motif	MeJA-responsiveness element
LOC110107869	167	212	CGTCA-motif	MeJA-responsiveness element
LOC110107869	179	224	CGTCA-motif	MeJA-responsiveness element
LOC110107869	167	212	TGACG-motif	MeJA-responsiveness element
LOC110107869	179	224	TGACG-motif	MeJA-responsiveness element
LOC110107869	1020	1068	WUN-motif	wound-responsive element
LOC110107869	1714	1762	WUN-motif	wound-responsive element
LOC110107869	1161	1210	circadian	circadian control element
LOC110107869	1856	1905	circadian	circadian control element
LOC110107869	152	199	GCN4_motif	endosperm expression element
LOC110107882	1367	1418	MBSI	MYB binding site involved in flavonoid biosynthetic genes regulation
LOC110107882	1303	1349	MBS	MYB binding site involved in drought-inducibility
LOC110107882	1525	1571	MBS	MYB binding site involved in drought-inducibility
LOC110107882	123	169	ARE	anaerobic induction element
LOC110107882	678	724	ARE	anaerobic induction element
LOC110107882	1090	1136	ARE	anaerobic induction element
LOC110107882	1429	1475	ARE	anaerobic induction element
LOC110107882	31	76	ABRE	abscisic acid responsiveness element
LOC110107882	1801	1847	ABRE	abscisic acid responsiveness element
LOC110107882	1802	1847	ABRE	abscisic acid responsiveness element
LOC110107882	548	595	TATC-box	gibberellin-responsiveness element
LOC110107882	987	1033	LTR	low-temperature responsiveness element
LOC110107979	640	690	TCA-element	salicylic acid responsiveness element
LOC110107979	1552	1597	TGACG-motif	MeJA-responsiveness element
LOC110107979	1599	1644	TGACG-motif	MeJA-responsiveness element
LOC110107979	1552	1597	CGTCA-motif	MeJA-responsiveness element
LOC110107979	1599	1644	CGTCA-motif	MeJA-responsiveness element
LOC110107979	1550	1595	ABRE	abscisic acid responsiveness element
LOC110107979	1601	1646	ABRE	abscisic acid responsiveness element
LOC110107979	828	875	TATC-box	gibberellin-responsiveness element
LOC110107979	1545	1592	GCN4_motif	endosperm expression element
LOC110107979	262	308	TGA-element	auxin-responsive element
LOC110107979	1129	1175	ARE	anaerobic induction element
LOC110107979	1698	1744	ARE	anaerobic induction element
LOC110108407	488	534	CAT-box	meristem expression element
LOC110108407	1459	1504	TGACG-motif	MeJA-responsiveness element
LOC110108407	1459	1504	CGTCA-motif	MeJA-responsiveness element
LOC110108407	1846	1895	TCA-element	salicylic acid responsiveness element
LOC110108407	77	124	GARE-motif	gibberellin-responsive element
LOC110108407	1473	1522	circadian	circadian control element
LOC110108407	65	112	P-box	gibberellin-responsive element
LOC110108407	1063	1109	MBS	MYB binding site involved in drought-inducibility
LOC110108407	634	680	ARE	anaerobic induction element
LOC110108407	1648	1694	ARE	anaerobic induction element
LOC110108407	1670	1716	ARE	anaerobic induction element
LOC110108439	443	489	ARE	anaerobic induction element
LOC110108439	1295	1344	TC-rich repeats	defense and stress responsiveness element
LOC110108439	28	73	CGTCA-motif	MeJA-responsiveness element
LOC110108439	456	501	CGTCA-motif	MeJA-responsiveness element
LOC110108439	863	908	CGTCA-motif	MeJA-responsiveness element
LOC110108439	898	943	CGTCA-motif	MeJA-responsiveness element
LOC110108439	926	971	CGTCA-motif	MeJA-responsiveness element
LOC110108439	1583	1628	CGTCA-motif	MeJA-responsiveness element
LOC110108439	1641	1686	CGTCA-motif	MeJA-responsiveness element
LOC110108439	1797	1842	CGTCA-motif	MeJA-responsiveness element
LOC110108439	28	73	TGACG-motif	MeJA-responsiveness element
LOC110108439	456	501	TGACG-motif	MeJA-responsiveness element
LOC110108439	863	908	TGACG-motif	MeJA-responsiveness element
LOC110108439	898	943	TGACG-motif	MeJA-responsiveness element
LOC110108439	926	971	TGACG-motif	MeJA-responsiveness element
LOC110108439	1583	1628	TGACG-motif	MeJA-responsiveness element
LOC110108439	1641	1686	TGACG-motif	MeJA-responsiveness element
LOC110108439	1797	1842	TGACG-motif	MeJA-responsiveness element
LOC110108439	1192	1239	TATC-box	gibberellin-responsiveness element
LOC110108439	859	905	ABRE	abscisic acid responsiveness element
LOC110108439	860	905	ABRE	abscisic acid responsiveness element
LOC110108439	1131	1176	ABRE	abscisic acid responsiveness element
LOC110108439	1201	1246	ABRE	abscisic acid responsiveness element
LOC110108439	969	1016	GARE-motif	gibberellin-responsive element
LOC110108439	-9	37	LTR	low-temperature responsiveness element
LOC110108441	1118	1163	TGACG-motif	MeJA-responsiveness element
LOC110108441	1118	1163	CGTCA-motif	MeJA-responsiveness element
LOC110108441	159	204	ABRE	abscisic acid responsiveness element
LOC110108441	1419	1468	circadian	circadian control element
LOC110108441	9	58	WUN-motif	wound-responsive element
LOC110108449	444	489	ABRE	abscisic acid responsiveness element
LOC110108449	1942	1991	TCA-element	salicylic acid responsiveness element
LOC110108449	446	491	CGTCA-motif	MeJA-responsiveness element
LOC110108449	446	491	TGACG-motif	MeJA-responsiveness element
LOC110108449	1087	1133	ARE	anaerobic induction element
LOC110108449	1297	1343	ARE	anaerobic induction element
LOC110108449	543	589	MBS	MYB binding site involved in drought-inducibility
LOC110108449	261	310	WUN-motif	wound-responsive element
LOC110108449	880	929	WUN-motif	wound-responsive element
LOC110108615	395	441	ARE	anaerobic induction element
LOC110108615	901	947	ARE	anaerobic induction element
LOC110108615	1891	1940	WUN-motif	wound-responsive element
LOC110108615	422	467	ABRE	abscisic acid responsiveness element
LOC110108615	189	234	TGACG-motif	MeJA-responsiveness element
LOC110108615	189	234	CGTCA-motif	MeJA-responsiveness element
LOC110108672	145	191	CAT-box	meristem expression element
LOC110108672	730	776	CAT-box	meristem expression element
LOC110108672	93	139	ABRE	abscisic acid responsiveness element
LOC110108672	94	139	ABRE	abscisic acid responsiveness element
LOC110108672	102	148	ABRE	abscisic acid responsiveness element
LOC110108672	103	148	ABRE	abscisic acid responsiveness element
LOC110108672	360	405	ABRE	abscisic acid responsiveness element
LOC110108672	615	660	ABRE	abscisic acid responsiveness element
LOC110108672	1210	1255	ABRE	abscisic acid responsiveness element
LOC110108672	622	669	TATC-box	gibberellin-responsiveness element
LOC110108672	516	565	TC-rich repeats	defense and stress responsiveness element
LOC110108672	1789	1838	TC-rich repeats	defense and stress responsiveness element
LOC110108672	1698	1745	GCN4_motif	endosperm expression element
LOC110108672	181	227	ARE	anaerobic induction element
LOC110108672	418	464	ARE	anaerobic induction element
LOC110108672	1516	1562	ARE	anaerobic induction element
LOC110108672	1974	2020	ARE	anaerobic induction element
LOC110108672	1047	1096	WUN-motif	wound-responsive element
LOC110108743	1874	1919	CGTCA-motif	MeJA-responsiveness element
LOC110108743	1874	1919	TGACG-motif	MeJA-responsiveness element
LOC110108743	624	669	ABRE	abscisic acid responsiveness element
LOC110108743	1110	1158	ABRE	abscisic acid responsiveness element
LOC110108743	1112	1157	ABRE	abscisic acid responsiveness element
LOC110108743	1417	1462	ABRE	abscisic acid responsiveness element
LOC110108743	207	254	GCN4_motif	endosperm expression element
LOC110108743	1277	1323	ARE	anaerobic induction element
LOC110109300	18	64	MBS	MYB binding site involved in drought-inducibility
LOC110109300	1512	1558	MBS	MYB binding site involved in drought-inducibility
LOC110109300	336	382	ARE	anaerobic induction element
LOC110109300	812	858	ARE	anaerobic induction element
LOC110109300	903	949	ARE	anaerobic induction element
LOC110109300	1148	1194	ARE	anaerobic induction element
LOC110109300	1213	1259	ARE	anaerobic induction element
LOC110109300	1651	1697	ARE	anaerobic induction element
LOC110109300	403	451	WUN-motif	wound-responsive element
LOC110109300	1496	1545	WUN-motif	wound-responsive element
LOC110109300	1912	1959	TATC-box	gibberellin-responsiveness element
LOC110109300	1490	1536	CAT-box	meristem expression element
LOC110109300	124	169	CGTCA-motif	MeJA-responsiveness element
LOC110109300	746	791	CGTCA-motif	MeJA-responsiveness element
LOC110109300	1871	1916	CGTCA-motif	MeJA-responsiveness element
LOC110109300	124	169	TGACG-motif	MeJA-responsiveness element
LOC110109300	746	791	TGACG-motif	MeJA-responsiveness element
LOC110109300	1871	1916	TGACG-motif	MeJA-responsiveness element
LOC110109300	1206	1255	TCA-element	salicylic acid responsiveness element
LOC110109430	741	786	TGACG-motif	MeJA-responsiveness element
LOC110109430	772	817	TGACG-motif	MeJA-responsiveness element
LOC110109430	741	786	CGTCA-motif	MeJA-responsiveness element
LOC110109430	772	817	CGTCA-motif	MeJA-responsiveness element
LOC110109430	294	343	WUN-motif	wound-responsive element
LOC110109430	295	343	WUN-motif	wound-responsive element
LOC110109430	582	630	WUN-motif	wound-responsive element
LOC110109430	906	955	WUN-motif	wound-responsive element
LOC110109430	1742	1788	ARE	anaerobic induction element
LOC110109430	764	811	GCN4_motif	endosperm expression element
LOC110109430	980	1029	TC-rich repeats	defense and stress responsiveness element
LOC110109864	334	380	ARE	anaerobic induction element
LOC110109864	1835	1882	AuxRR-core	auxin responsiveness element
LOC110109864	1397	1445	WUN-motif	wound-responsive element
LOC110109864	1417	1465	WUN-motif	wound-responsive element
LOC110109864	1758	1805	GARE-motif	gibberellin-responsive element
LOC110109864	-19	30	ABRE	abscisic acid responsiveness element
LOC110109864	222	269	ABRE	abscisic acid responsiveness element
LOC110109864	344	391	ABRE	abscisic acid responsiveness element
LOC110109864	376	423	ABRE	abscisic acid responsiveness element
LOC110109864	1220	1266	ABRE	abscisic acid responsiveness element
LOC110109864	1221	1266	ABRE	abscisic acid responsiveness element
LOC110109864	1693	1738	ABRE	abscisic acid responsiveness element
LOC110109864	1691	1736	TGACG-motif	MeJA-responsiveness element
LOC110109864	1691	1736	CGTCA-motif	MeJA-responsiveness element
LOC110109864	-15	31	CAT-box	meristem expression element
LOC110109864	541	587	CAT-box	meristem expression element
LOC110109995	999	1046	ABRE	abscisic acid responsiveness element
LOC110109995	1124	1171	ABRE	abscisic acid responsiveness element
LOC110109995	1349	1394	ABRE	abscisic acid responsiveness element
LOC110109995	265	310	TGACG-motif	MeJA-responsiveness element
LOC110109995	294	339	TGACG-motif	MeJA-responsiveness element
LOC110109995	352	397	TGACG-motif	MeJA-responsiveness element
LOC110109995	509	554	TGACG-motif	MeJA-responsiveness element
LOC110109995	538	583	TGACG-motif	MeJA-responsiveness element
LOC110109995	567	612	TGACG-motif	MeJA-responsiveness element
LOC110109995	596	641	TGACG-motif	MeJA-responsiveness element
LOC110109995	625	670	TGACG-motif	MeJA-responsiveness element
LOC110109995	654	699	TGACG-motif	MeJA-responsiveness element
LOC110109995	683	728	TGACG-motif	MeJA-responsiveness element
LOC110109995	868	913	TGACG-motif	MeJA-responsiveness element
LOC110109995	953	998	TGACG-motif	MeJA-responsiveness element
LOC110109995	1017	1062	TGACG-motif	MeJA-responsiveness element
LOC110109995	1378	1423	TGACG-motif	MeJA-responsiveness element
LOC110109995	236	281	CGTCA-motif	MeJA-responsiveness element
LOC110109995	265	310	CGTCA-motif	MeJA-responsiveness element
LOC110109995	294	339	CGTCA-motif	MeJA-responsiveness element
LOC110109995	352	397	CGTCA-motif	MeJA-responsiveness element
LOC110109995	509	554	CGTCA-motif	MeJA-responsiveness element
LOC110109995	538	583	CGTCA-motif	MeJA-responsiveness element
LOC110109995	567	612	CGTCA-motif	MeJA-responsiveness element
LOC110109995	596	641	CGTCA-motif	MeJA-responsiveness element
LOC110109995	625	670	CGTCA-motif	MeJA-responsiveness element
LOC110109995	654	699	CGTCA-motif	MeJA-responsiveness element
LOC110109995	683	728	CGTCA-motif	MeJA-responsiveness element
LOC110109995	868	913	CGTCA-motif	MeJA-responsiveness element
LOC110109995	953	998	CGTCA-motif	MeJA-responsiveness element
LOC110109995	1017	1062	CGTCA-motif	MeJA-responsiveness element
LOC110109995	1378	1423	CGTCA-motif	MeJA-responsiveness element
LOC110109995	659	705	LTR	low-temperature responsiveness element
LOC110110250	1782	1829	ABRE	abscisic acid responsiveness element
LOC110110250	1918	1963	ABRE	abscisic acid responsiveness element
LOC110110250	1821	1870	MSA-like	cell cycle regulation element
LOC110110250	1194	1240	ARE	anaerobic induction element
LOC110110250	1874	1923	TC-rich repeats	defense and stress responsiveness element
LOC110110250	470	517	GCN4_motif	endosperm expression element
LOC110110250	1007	1054	GCN4_motif	endosperm expression element
LOC110110329	383	429	ARE	anaerobic induction element
LOC110110329	619	665	ARE	anaerobic induction element
LOC110110329	842	888	ARE	anaerobic induction element
LOC110110329	1530	1576	ARE	anaerobic induction element
LOC110110329	1187	1234	P-box	gibberellin-responsive element
LOC110110329	273	322	TCA-element	salicylic acid responsiveness element
LOC110110329	1731	1776	TGACG-motif	MeJA-responsiveness element
LOC110110329	1731	1776	CGTCA-motif	MeJA-responsiveness element
LOC110110329	1613	1662	ABRE	abscisic acid responsiveness element
LOC110110329	1615	1660	ABRE	abscisic acid responsiveness element
LOC110110329	1944	1991	GARE-motif	gibberellin-responsive element
LOC110110539	249	295	ARE	anaerobic induction element
LOC110110539	969	1015	ARE	anaerobic induction element
LOC110110539	1282	1328	ARE	anaerobic induction element
LOC110110539	1339	1388	WUN-motif	wound-responsive element
LOC110110539	1898	1944	ABRE	abscisic acid responsiveness element
LOC110110539	1899	1944	ABRE	abscisic acid responsiveness element
LOC110110539	359	405	LTR	low-temperature responsiveness element
LOC110110656	902	951	WUN-motif	wound-responsive element
LOC110110656	786	832	ARE	anaerobic induction element
LOC110110656	820	867	AuxRR-core	auxin responsiveness element
LOC110110656	1032	1081	circadian	circadian control element
LOC110110656	203	251	RY-element	seed-specific regulation element
LOC110110656	83	128	ABRE	abscisic acid responsiveness element
LOC110110656	687	732	ABRE	abscisic acid responsiveness element
LOC110110656	758	807	TCA-element	salicylic acid responsiveness element
LOC110110656	177	223	LTR	low-temperature responsiveness element
LOC110110742	0	45	TGACG-motif	MeJA-responsiveness element
LOC110110742	1142	1187	TGACG-motif	MeJA-responsiveness element
LOC110110742	0	45	CGTCA-motif	MeJA-responsiveness element
LOC110110742	1142	1187	CGTCA-motif	MeJA-responsiveness element
LOC110110742	939	988	TCA-element	salicylic acid responsiveness element
LOC110110742	1156	1202	CAT-box	meristem expression element
LOC110110742	218	264	ARE	anaerobic induction element
LOC110110742	1126	1172	ARE	anaerobic induction element
LOC110110742	1539	1587	WUN-motif	wound-responsive element
LOC110110742	1292	1341	circadian	circadian control element
LOC110110742	879	928	TC-rich repeats	defense and stress responsiveness element
LOC110110809	1018	1067	WUN-motif	wound-responsive element
LOC110110809	1213	1259	ARE	anaerobic induction element
LOC110110809	1413	1459	ARE	anaerobic induction element
LOC110110809	1705	1752	GARE-motif	gibberellin-responsive element
LOC110111024	1633	1679	LTR	low-temperature responsiveness element
LOC110111024	1417	1463	TGA-element	auxin-responsive element
LOC110111024	253	299	MBS	MYB binding site involved in drought-inducibility
LOC110111176	209	254	ABRE	abscisic acid responsiveness element
LOC110111176	1951	1996	ABRE	abscisic acid responsiveness element
LOC110111176	1954	2001	TATC-box	gibberellin-responsiveness element
LOC110111176	1439	1488	TCA-element	salicylic acid responsiveness element
LOC110111176	207	252	CGTCA-motif	MeJA-responsiveness element
LOC110111176	207	252	TGACG-motif	MeJA-responsiveness element
LOC110111176	1873	1919	CAT-box	meristem expression element
LOC110111176	1961	2007	LTR	low-temperature responsiveness element
LOC110111176	243	292	WUN-motif	wound-responsive element
LOC110111176	727	778.5	MBSI	MYB binding site involved in flavonoid biosynthetic genes regulation
LOC110111176	1375	1421	ARE	anaerobic induction element
LOC110111176	1694	1740	ARE	anaerobic induction element
LOC110111176	569	615	MBS	MYB binding site involved in drought-inducibility
LOC110111176	1197	1243	MBS	MYB binding site involved in drought-inducibility
LOC110111176	1820	1866	MBS	MYB binding site involved in drought-inducibility
LOC110111177	1202	1248	LTR	low-temperature responsiveness element
LOC110111177	1834	1880	LTR	low-temperature responsiveness element
LOC110111177	1061	1110	TCA-element	salicylic acid responsiveness element
LOC110111177	1125	1170	ABRE	abscisic acid responsiveness element
LOC110111177	901	950	TC-rich repeats	defense and stress responsiveness element
LOC110111177	1039	1088	TC-rich repeats	defense and stress responsiveness element
LOC110111177	423	469	ARE	anaerobic induction element
LOC110111177	476	525	WUN-motif	wound-responsive element
LOC110111177	80	127	P-box	gibberellin-responsive element
LOC110111286	1097	1146	TCA-element	salicylic acid responsiveness element
LOC110111286	388	437	WUN-motif	wound-responsive element
LOC110111286	2	48	TGA-element	auxin-responsive element
LOC110111286	1320	1366	MBS	MYB binding site involved in drought-inducibility
LOC110111286	1130	1176	ARE	anaerobic induction element
LOC110111286	1411	1459	RY-element	seed-specific regulation element
LOC110111434	877	926	TC-rich repeats	defense and stress responsiveness element
LOC110111434	121	170	circadian	circadian control element
LOC110111434	1308	1355	GCN4_motif	endosperm expression element
LOC110111434	1421	1467	ARE	anaerobic induction element
LOC110111434	1696	1743	P-box	gibberellin-responsive element
LOC110111434	344	393	WUN-motif	wound-responsive element
LOC110111434	451	500	WUN-motif	wound-responsive element
LOC110111434	1632	1681	WUN-motif	wound-responsive element
LOC110111434	1682	1731	TCA-element	salicylic acid responsiveness element
LOC110111576	237	286	TCA-element	salicylic acid responsiveness element
LOC110111576	193	238	CGTCA-motif	MeJA-responsiveness element
LOC110111576	193	238	TGACG-motif	MeJA-responsiveness element
LOC110111576	1486	1532	ABRE	abscisic acid responsiveness element
LOC110111576	1487	1532	ABRE	abscisic acid responsiveness element
LOC110111576	1901	1946	ABRE	abscisic acid responsiveness element
LOC110111576	1515	1562	GARE-motif	gibberellin-responsive element
LOC110111576	1718	1766	RY-element	seed-specific regulation element
LOC110111576	961	1007	TGA-element	auxin-responsive element
LOC110111576	1520	1566	ARE	anaerobic induction element
LOC110111576	1050	1096	MBS	MYB binding site involved in drought-inducibility
LOC110111728	55	100	TGACG-motif	MeJA-responsiveness element
LOC110111728	1123	1168	TGACG-motif	MeJA-responsiveness element
LOC110111728	1513	1558	TGACG-motif	MeJA-responsiveness element
LOC110111728	55	100	CGTCA-motif	MeJA-responsiveness element
LOC110111728	1123	1168	CGTCA-motif	MeJA-responsiveness element
LOC110111728	1513	1558	CGTCA-motif	MeJA-responsiveness element
LOC110111728	859	905	LTR	low-temperature responsiveness element
LOC110111728	1379	1425	LTR	low-temperature responsiveness element
LOC110111728	1272	1319	GARE-motif	gibberellin-responsive element
LOC110111728	813	858	ABRE	abscisic acid responsiveness element
LOC110111728	1827	1872	ABRE	abscisic acid responsiveness element
LOC110111728	901	950	TC-rich repeats	defense and stress responsiveness element
LOC110111728	492	540	WUN-motif	wound-responsive element
LOC110111728	1749	1798	WUN-motif	wound-responsive element
LOC110111728	1313	1359	TGA-element	auxin-responsive element
LOC110111728	840	886	MBS	MYB binding site involved in drought-inducibility
LOC110111728	1203	1249	ARE	anaerobic induction element
LOC110112067	1001	1047	MBS	MYB binding site involved in drought-inducibility
LOC110112067	1571	1621.5	MBSI	MYB binding site involved in flavonoid biosynthetic genes regulation
LOC110112067	1006	1055	circadian	circadian control element
LOC110112067	554	599	ABRE	abscisic acid responsiveness element
LOC110112067	1377	1422	ABRE	abscisic acid responsiveness element
LOC110112067	1812	1857	ABRE	abscisic acid responsiveness element
LOC110112067	1905	1952	ABRE	abscisic acid responsiveness element
LOC110112067	1751	1800	TCA-element	salicylic acid responsiveness element
LOC110112067	1152	1198	CAT-box	meristem expression element
LOC110112067	254	300	ARE	anaerobic induction element
LOC110112067	824	870	ARE	anaerobic induction element
LOC110112067	837	883	ARE	anaerobic induction element
LOC110112067	1291	1339	WUN-motif	wound-responsive element
LOC110112067	1375	1420	TGACG-motif	MeJA-responsiveness element
LOC110112067	1375	1420	CGTCA-motif	MeJA-responsiveness element
LOC110112113	433	481	RY-element	seed-specific regulation element
LOC110112113	1582	1631	WUN-motif	wound-responsive element
LOC110112113	160	206	MBS	MYB binding site involved in drought-inducibility
LOC110112113	398	444	MBS	MYB binding site involved in drought-inducibility
LOC110112113	1690	1735	CGTCA-motif	MeJA-responsiveness element
LOC110112113	1690	1735	TGACG-motif	MeJA-responsiveness element
LOC110112113	1495	1541	LTR	low-temperature responsiveness element
LOC110112113	98	143	ABRE	abscisic acid responsiveness element
LOC110112193	34	79	CGTCA-motif	MeJA-responsiveness element
LOC110112193	762	807	CGTCA-motif	MeJA-responsiveness element
LOC110112193	1070	1115	CGTCA-motif	MeJA-responsiveness element
LOC110112193	34	79	TGACG-motif	MeJA-responsiveness element
LOC110112193	762	807	TGACG-motif	MeJA-responsiveness element
LOC110112193	1070	1115	TGACG-motif	MeJA-responsiveness element
LOC110112193	589	634	ABRE	abscisic acid responsiveness element
LOC110112193	857	902	ABRE	abscisic acid responsiveness element
LOC110112193	1170	1219	TC-rich repeats	defense and stress responsiveness element
LOC110112193	1265	1312	P-box	gibberellin-responsive element
LOC110112193	1006	1054	WUN-motif	wound-responsive element
LOC110112193	179	225	MBS	MYB binding site involved in drought-inducibility
LOC110112193	1577	1623	MBS	MYB binding site involved in drought-inducibility
LOC110112338	1317	1362	TGACG-motif	MeJA-responsiveness element
LOC110112338	1317	1362	CGTCA-motif	MeJA-responsiveness element
LOC110112338	1175	1221	LTR	low-temperature responsiveness element
LOC110112338	1451	1497	LTR	low-temperature responsiveness element
LOC110112338	1482	1528	LTR	low-temperature responsiveness element
LOC110112338	588	635	P-box	gibberellin-responsive element
LOC110112338	1705	1754	WUN-motif	wound-responsive element
LOC110112338	8	54	TGA-element	auxin-responsive element
LOC110112338	1329	1375	ARE	anaerobic induction element
LOC110112338	367	414	GCN4_motif	endosperm expression element
LOC110112338	712	759	GCN4_motif	endosperm expression element
LOC110112338	662	711	circadian	circadian control element
LOC110112338	1719	1768	circadian	circadian control element
LOC110112528	1142	1191	ABRE	abscisic acid responsiveness element
LOC110112528	1145	1190	ABRE	abscisic acid responsiveness element
LOC110112528	1478	1524	TGA-element	auxin-responsive element
LOC110112528	585	631	MBS	MYB binding site involved in drought-inducibility
LOC110112528	850	896	MBS	MYB binding site involved in drought-inducibility
LOC110112528	1234	1280	MBS	MYB binding site involved in drought-inducibility
LOC110112528	1865	1911	ARE	anaerobic induction element
LOC110112704	419	466	ABRE	abscisic acid responsiveness element
LOC110112704	422	469	ABRE	abscisic acid responsiveness element
LOC110112704	608	657	ABRE	abscisic acid responsiveness element
LOC110112704	935	981	LTR	low-temperature responsiveness element
LOC110112704	1162	1208	LTR	low-temperature responsiveness element
LOC110112704	262	308	CAT-box	meristem expression element
LOC110112704	138	184	MBS	MYB binding site involved in drought-inducibility
LOC110112704	603	649	MBS	MYB binding site involved in drought-inducibility
LOC110112704	1310	1358	WUN-motif	wound-responsive element
LOC110112867	499	545	MBS	MYB binding site involved in drought-inducibility
LOC110112867	691	737	ARE	anaerobic induction element
LOC110112867	998	1044	ARE	anaerobic induction element
LOC110112867	1164	1210	ARE	anaerobic induction element
LOC110112867	1380	1426	ARE	anaerobic induction element
LOC110112867	1546	1592	ARE	anaerobic induction element
LOC110112867	1023	1068	CGTCA-motif	MeJA-responsiveness element
LOC110112867	1405	1450	CGTCA-motif	MeJA-responsiveness element
LOC110112867	1023	1068	TGACG-motif	MeJA-responsiveness element
LOC110112867	1405	1450	TGACG-motif	MeJA-responsiveness element
LOC110112867	147	194	TATC-box	gibberellin-responsiveness element
LOC110112960	534	579	TGACG-motif	MeJA-responsiveness element
LOC110112960	702	748	LTR	low-temperature responsiveness element
LOC110112960	953	998	ABRE	abscisic acid responsiveness element
LOC110112960	1808	1857	circadian	circadian control element
LOC110112960	754	802	WUN-motif	wound-responsive element
LOC110112960	1116	1165	WUN-motif	wound-responsive element
LOC110112960	1235	1283	WUN-motif	wound-responsive element
LOC110112960	186	232	ARE	anaerobic induction element
LOC110112960	568	614	ARE	anaerobic induction element
LOC110113232	1935	1981	MBS	MYB binding site involved in drought-inducibility
LOC110113232	1339	1385	ARE	anaerobic induction element
LOC110113232	397	446	WUN-motif	wound-responsive element
LOC110113232	558	607	WUN-motif	wound-responsive element
LOC110113232	1652	1700	WUN-motif	wound-responsive element
LOC110113232	1497	1546	TC-rich repeats	defense and stress responsiveness element
LOC110113232	1226	1275	circadian	circadian control element
LOC110113232	1179	1226	TATC-box	gibberellin-responsiveness element
LOC110113232	1583	1630	TATC-box	gibberellin-responsiveness element
LOC110113232	151	198	GARE-motif	gibberellin-responsive element
LOC110113232	427	474	GARE-motif	gibberellin-responsive element
LOC110113232	278	323	ABRE	abscisic acid responsiveness element
LOC110113232	1423	1468	CGTCA-motif	MeJA-responsiveness element
LOC110113232	1423	1468	TGACG-motif	MeJA-responsiveness element
LOC110113232	924	973	TCA-element	salicylic acid responsiveness element
LOC110113232	989	1038	TCA-element	salicylic acid responsiveness element
LOC110113344	101	147	ARE	anaerobic induction element
LOC110113344	965	1011	ARE	anaerobic induction element
LOC110113344	1106	1152	ARE	anaerobic induction element
LOC110113344	1345	1391	ARE	anaerobic induction element
LOC110113344	1051	1097	MBS	MYB binding site involved in drought-inducibility
LOC110113344	-17	32	WUN-motif	wound-responsive element
LOC110113344	1675	1722	GCN4_motif	endosperm expression element
LOC110113344	437	482	ABRE	abscisic acid responsiveness element
LOC110113344	787	834	GARE-motif	gibberellin-responsive element
LOC110113344	557	604	TATC-box	gibberellin-responsiveness element
LOC110113344	766	813	TATC-box	gibberellin-responsiveness element
LOC110113344	1060	1106	LTR	low-temperature responsiveness element
LOC110113344	993	1042	TCA-element	salicylic acid responsiveness element
LOC110113344	1831	1877	CAT-box	meristem expression element
LOC110113498	1034	1080	ARE	anaerobic induction element
LOC110113498	344	393	WUN-motif	wound-responsive element
LOC110113498	764	812	WUN-motif	wound-responsive element
LOC110113498	1970	2019	TC-rich repeats	defense and stress responsiveness element
LOC110113498	-15	32	ABRE	abscisic acid responsiveness element
LOC110113498	633	679	ABRE	abscisic acid responsiveness element
LOC110113498	634	679	ABRE	abscisic acid responsiveness element
LOC110113498	691	736	ABRE	abscisic acid responsiveness element
LOC110113498	1912	1958	LTR	low-temperature responsiveness element
LOC110113498	54	103	TCA-element	salicylic acid responsiveness element
LOC110113498	956	1001	CGTCA-motif	MeJA-responsiveness element
LOC110113498	1194	1239	CGTCA-motif	MeJA-responsiveness element
LOC110113498	956	1001	TGACG-motif	MeJA-responsiveness element
LOC110113498	1194	1239	TGACG-motif	MeJA-responsiveness element
LOC110113544	1774	1821	ABRE	abscisic acid responsiveness element
LOC110113544	1305	1350	TGACG-motif	MeJA-responsiveness element
LOC110113544	1305	1350	CGTCA-motif	MeJA-responsiveness element
LOC110113544	471	517	MBS	MYB binding site involved in drought-inducibility
LOC110113544	75	121	ARE	anaerobic induction element
LOC110113544	521	567	ARE	anaerobic induction element
LOC110113544	636	682	ARE	anaerobic induction element
LOC110113544	1221	1267	TGA-element	auxin-responsive element
LOC110113544	1829	1878	circadian	circadian control element
LOC110113544	1672	1722	TC-rich repeats	defense and stress responsiveness element
LOC110113595	193	239	LTR	low-temperature responsiveness element
LOC110113595	224	270	LTR	low-temperature responsiveness element
LOC110113595	265	311	LTR	low-temperature responsiveness element
LOC110113595	283	329	LTR	low-temperature responsiveness element
LOC110113595	370	416	LTR	low-temperature responsiveness element
LOC110113595	425	471	LTR	low-temperature responsiveness element
LOC110113595	1122	1168	LTR	low-temperature responsiveness element
LOC110113595	980	1029	TCA-element	salicylic acid responsiveness element
LOC110113595	763	808	CGTCA-motif	MeJA-responsiveness element
LOC110113595	795	840	CGTCA-motif	MeJA-responsiveness element
LOC110113595	763	808	TGACG-motif	MeJA-responsiveness element
LOC110113595	795	840	TGACG-motif	MeJA-responsiveness element
LOC110113595	506	553	TATC-box	gibberellin-responsiveness element
LOC110113595	391	438	ABRE	abscisic acid responsiveness element
LOC110113595	765	810	ABRE	abscisic acid responsiveness element
LOC110113595	1959	2004	ABRE	abscisic acid responsiveness element
LOC110113595	244	294.5	MBSI	MYB binding site involved in flavonoid biosynthetic genes regulation
LOC110113595	680	729	WUN-motif	wound-responsive element
LOC110113694	275	320	CGTCA-motif	MeJA-responsiveness element
LOC110113694	1038	1083	CGTCA-motif	MeJA-responsiveness element
LOC110113694	1238	1283	CGTCA-motif	MeJA-responsiveness element
LOC110113694	1351	1396	CGTCA-motif	MeJA-responsiveness element
LOC110113694	275	320	TGACG-motif	MeJA-responsiveness element
LOC110113694	1038	1083	TGACG-motif	MeJA-responsiveness element
LOC110113694	1238	1283	TGACG-motif	MeJA-responsiveness element
LOC110113694	1351	1396	TGACG-motif	MeJA-responsiveness element
LOC110113694	1864	1910	ARE	anaerobic induction element
LOC110113694	1026	1072	TGA-element	auxin-responsive element
LOC110113694	728	774	LTR	low-temperature responsiveness element
LOC110113694	1738	1784	LTR	low-temperature responsiveness element
LOC110113694	1324	1370	CAT-box	meristem expression element
LOC110113694	1692	1739	TATC-box	gibberellin-responsiveness element
LOC110113694	701	746	ABRE	abscisic acid responsiveness element
LOC110113694	1638	1683	ABRE	abscisic acid responsiveness element
LOC110113694	1686	1731	ABRE	abscisic acid responsiveness element
LOC110113694	443	492	circadian	circadian control element
LOC110113694	1497	1543	MBS	MYB binding site involved in drought-inducibility
LOC110113875	676	721	ABRE	abscisic acid responsiveness element
LOC110113875	962	1007	CGTCA-motif	MeJA-responsiveness element
LOC110113875	1268	1313	CGTCA-motif	MeJA-responsiveness element
LOC110113875	962	1007	TGACG-motif	MeJA-responsiveness element
LOC110113875	1268	1313	TGACG-motif	MeJA-responsiveness element
LOC110113875	206	252	TGA-element	auxin-responsive element
LOC110113875	1930	1977	P-box	gibberellin-responsive element
LOC110113875	720	766	MBS	MYB binding site involved in drought-inducibility
LOC110113875	132	178	ARE	anaerobic induction element
LOC110113875	701	747	ARE	anaerobic induction element
LOC110113875	538	587	TC-rich repeats	defense and stress responsiveness element
LOC110114027	297	343	ARE	anaerobic induction element
LOC110114027	388	434	ARE	anaerobic induction element
LOC110114027	-15	31	MBS	MYB binding site involved in drought-inducibility
LOC110114027	1844	1890	CAT-box	meristem expression element
LOC110114027	747	792	CGTCA-motif	MeJA-responsiveness element
LOC110114027	771	816	CGTCA-motif	MeJA-responsiveness element
LOC110114027	1572	1617	CGTCA-motif	MeJA-responsiveness element
LOC110114027	747	792	TGACG-motif	MeJA-responsiveness element
LOC110114027	771	816	TGACG-motif	MeJA-responsiveness element
LOC110114027	1572	1617	TGACG-motif	MeJA-responsiveness element
LOC110114193	676	724	HD-Zip 1	element involved in differentiation of the palisade mesophyll cells
LOC110114193	711	756	TGACG-motif	MeJA-responsiveness element
LOC110114193	711	756	CGTCA-motif	MeJA-responsiveness element
LOC110114193	859	905	MBS	MYB binding site involved in drought-inducibility
LOC110114193	228	274	ARE	anaerobic induction element
LOC110114193	875	921	ARE	anaerobic induction element
LOC110114193	1804	1850	ARE	anaerobic induction element
LOC110114193	1950	1996	ARE	anaerobic induction element
LOC110114193	309	357	WUN-motif	wound-responsive element
LOC110114505	1266	1315	TCA-element	salicylic acid responsiveness element
LOC110114505	1590	1637	GARE-motif	gibberellin-responsive element
LOC110114505	1768	1817	ABRE	abscisic acid responsiveness element
LOC110114505	1770	1816	ABRE	abscisic acid responsiveness element
LOC110114505	1771	1816	ABRE	abscisic acid responsiveness element
LOC110114505	72	121	circadian	circadian control element
LOC110114505	1146	1192	ARE	anaerobic induction element
LOC110114551	733	779	MBS	MYB binding site involved in drought-inducibility
LOC110114551	789	835	MBS	MYB binding site involved in drought-inducibility
LOC110114551	869	915	MBS	MYB binding site involved in drought-inducibility
LOC110114551	48	94	ARE	anaerobic induction element
LOC110114551	223	269	ARE	anaerobic induction element
LOC110114551	1789	1835	ARE	anaerobic induction element
LOC110114551	705	752	P-box	gibberellin-responsive element
LOC110114551	1253	1302	WUN-motif	wound-responsive element
LOC110114551	1932	1980	WUN-motif	wound-responsive element
LOC110114551	1814	1860	TGA-element	auxin-responsive element
LOC110114551	1744	1792	RY-element	seed-specific regulation element
LOC110114551	1225	1274	TC-rich repeats	defense and stress responsiveness element
LOC110114551	1164	1210	LTR	low-temperature responsiveness element
LOC110114551	444	490	CAT-box	meristem expression element
LOC110114551	497	542	TGACG-motif	MeJA-responsiveness element
LOC110114551	542	587	TGACG-motif	MeJA-responsiveness element
LOC110114551	557	602	TGACG-motif	MeJA-responsiveness element
LOC110114551	572	617	TGACG-motif	MeJA-responsiveness element
LOC110114551	617	662	TGACG-motif	MeJA-responsiveness element
LOC110114551	497	542	CGTCA-motif	MeJA-responsiveness element
LOC110114551	542	587	CGTCA-motif	MeJA-responsiveness element
LOC110114551	557	602	CGTCA-motif	MeJA-responsiveness element
LOC110114551	572	617	CGTCA-motif	MeJA-responsiveness element
LOC110114551	617	662	CGTCA-motif	MeJA-responsiveness element
LOC110114571	1348	1394	ARE	anaerobic induction element
LOC110114571	1691	1737	ARE	anaerobic induction element
LOC110114571	1161	1206	ABRE	abscisic acid responsiveness element
LOC110114571	1502	1547	ABRE	abscisic acid responsiveness element
LOC110114571	1942	1987	ABRE	abscisic acid responsiveness element
LOC110114571	251	297	CAT-box	meristem expression element
LOC110114571	396	442	CAT-box	meristem expression element
LOC110114571	370	415	TGACG-motif	MeJA-responsiveness element
LOC110114571	903	948	TGACG-motif	MeJA-responsiveness element
LOC110114571	370	415	CGTCA-motif	MeJA-responsiveness element
LOC110114571	903	948	CGTCA-motif	MeJA-responsiveness element
LOC110114571	1791	1840	TCA-element	salicylic acid responsiveness element
LOC110114678	765	814	WUN-motif	wound-responsive element
LOC110114678	810	859	WUN-motif	wound-responsive element
LOC110114678	956	1005	WUN-motif	wound-responsive element
LOC110114678	460	507	GCN4_motif	endosperm expression element
LOC110114678	891	940	TC-rich repeats	defense and stress responsiveness element
LOC110114678	1514	1563	ABRE	abscisic acid responsiveness element
LOC110114678	1517	1562	ABRE	abscisic acid responsiveness element
LOC110114678	1229	1278	TCA-element	salicylic acid responsiveness element
LOC110114678	1828	1874	LTR	low-temperature responsiveness element
LOC110114685	145	190	TGACG-motif	MeJA-responsiveness element
LOC110114685	523	568	TGACG-motif	MeJA-responsiveness element
LOC110114685	145	190	CGTCA-motif	MeJA-responsiveness element
LOC110114685	523	568	CGTCA-motif	MeJA-responsiveness element
LOC110114685	1179	1224	ABRE	abscisic acid responsiveness element
LOC110114685	1577	1622	ABRE	abscisic acid responsiveness element
LOC110114685	1748	1793	ABRE	abscisic acid responsiveness element
LOC110114685	1115	1165	TC-rich repeats	defense and stress responsiveness element
LOC110114685	393	441	RY-element	seed-specific regulation element
LOC110114685	224	270	ARE	anaerobic induction element
LOC110114685	305	351	ARE	anaerobic induction element
LOC110114685	1436	1482	ARE	anaerobic induction element
LOC110114685	1804	1850	ARE	anaerobic induction element
LOC110115301	130	179	TCA-element	salicylic acid responsiveness element
LOC110115301	461	510	TCA-element	salicylic acid responsiveness element
LOC110115301	928	978	TCA-element	salicylic acid responsiveness element
LOC110115301	103	150	TATC-box	gibberellin-responsiveness element
LOC110115301	411	458	TATC-box	gibberellin-responsiveness element
LOC110115301	13	58	ABRE	abscisic acid responsiveness element
LOC110115301	31	77	ABRE	abscisic acid responsiveness element
LOC110115301	32	77	ABRE	abscisic acid responsiveness element
LOC110115301	250	296	ABRE	abscisic acid responsiveness element
LOC110115301	251	296	ABRE	abscisic acid responsiveness element
LOC110115301	416	462	ABRE	abscisic acid responsiveness element
LOC110115301	417	462	ABRE	abscisic acid responsiveness element
LOC110115620	812	861	WUN-motif	wound-responsive element
LOC110115620	1226	1273	TATC-box	gibberellin-responsiveness element
LOC110115620	1460	1507	GARE-motif	gibberellin-responsive element
LOC110115620	376	421	CGTCA-motif	MeJA-responsiveness element
LOC110115620	981	1026	CGTCA-motif	MeJA-responsiveness element
LOC110115620	376	421	TGACG-motif	MeJA-responsiveness element
LOC110115620	981	1026	TGACG-motif	MeJA-responsiveness element
LOC110115620	1158	1207	TCA-element	salicylic acid responsiveness element
LOC110115888	537	583	CAT-box	meristem expression element
LOC110115888	1781	1827	CAT-box	meristem expression element
LOC110115888	-2	45	P-box	gibberellin-responsive element
LOC110115888	35	82	P-box	gibberellin-responsive element
LOC110115888	77	124	P-box	gibberellin-responsive element
LOC110115888	96	143	P-box	gibberellin-responsive element
LOC110115888	1843	1890	P-box	gibberellin-responsive element
LOC110115888	1295	1341	ARE	anaerobic induction element
LOC110115888	1189	1235	MBS	MYB binding site involved in drought-inducibility
LOC110115927	487	536	TC-rich repeats	defense and stress responsiveness element
LOC110115927	455	502	P-box	gibberellin-responsive element
LOC110115927	1849	1895	CAT-box	meristem expression element
LOC110115927	1882	1927	TGACG-motif	MeJA-responsiveness element
LOC110115927	1882	1927	CGTCA-motif	MeJA-responsiveness element
LOC110116384	140	186	ARE	anaerobic induction element
LOC110116384	1651	1697	ARE	anaerobic induction element
LOC110116384	1949	1995	ARE	anaerobic induction element
LOC110116384	1696	1742	MBS	MYB binding site involved in drought-inducibility
LOC110116384	591	637	TGA-element	auxin-responsive element
LOC110116384	1955	2000	ABRE	abscisic acid responsiveness element
LOC110116384	840	886	LTR	low-temperature responsiveness element
LOC110116384	-9	40	TCA-element	salicylic acid responsiveness element
LOC110116384	377	426	TCA-element	salicylic acid responsiveness element
LOC110116384	605	650	CGTCA-motif	MeJA-responsiveness element
LOC110116384	1675	1720	CGTCA-motif	MeJA-responsiveness element
LOC110116384	605	650	TGACG-motif	MeJA-responsiveness element
LOC110116384	1675	1720	TGACG-motif	MeJA-responsiveness element
LOC110116384	389	435	CAT-box	meristem expression element
LOC110116648	533	582	TC-rich repeats	defense and stress responsiveness element
LOC110116648	1916	1962	TGA-element	auxin-responsive element
LOC110116648	14	63	WUN-motif	wound-responsive element
LOC110116648	635	684	WUN-motif	wound-responsive element
LOC110116648	1703	1750	AuxRR-core	auxin responsiveness element
LOC110116648	-13	33	ARE	anaerobic induction element
LOC110116648	158	204	ARE	anaerobic induction element
LOC110116648	523	569	ARE	anaerobic induction element
LOC110116648	689	735	ARE	anaerobic induction element
LOC110116648	867	913	ARE	anaerobic induction element
LOC110116648	1152	1198	ARE	anaerobic induction element
LOC110116648	1666	1712	ARE	anaerobic induction element
LOC110116648	1274	1320	MBS	MYB binding site involved in drought-inducibility
LOC110116648	812	861	TCA-element	salicylic acid responsiveness element
LOC110116648	396	441	CGTCA-motif	MeJA-responsiveness element
LOC110116648	1374	1419	CGTCA-motif	MeJA-responsiveness element
LOC110116648	1380	1425	CGTCA-motif	MeJA-responsiveness element
LOC110116648	1438	1483	CGTCA-motif	MeJA-responsiveness element
LOC110116648	1724	1769	CGTCA-motif	MeJA-responsiveness element
LOC110116648	396	441	TGACG-motif	MeJA-responsiveness element
LOC110116648	1374	1419	TGACG-motif	MeJA-responsiveness element
LOC110116648	1380	1425	TGACG-motif	MeJA-responsiveness element
LOC110116648	1438	1483	TGACG-motif	MeJA-responsiveness element
LOC110116648	1724	1769	TGACG-motif	MeJA-responsiveness element
LOC110116648	1128	1173	ABRE	abscisic acid responsiveness element
LOC110116648	206	253	GARE-motif	gibberellin-responsive element
LOC110116648	1096	1143	GARE-motif	gibberellin-responsive element
