# Supplementary material for: Genome-Wide Identification and Expression Analysis of MYB Transcription Factor Superfamily in Dendrobium catenatum
Source: Front Genet. 2021 Aug 26;12:714696. doi: 10.3389/fgene.2021.714696 (PMC8427673; doi:10.3389/fgene.2021.714696)
Supplement: Supplementary file 4 [file Data_Sheet_1.zip › Table 6.XLS]

## Sheet: Sheet1
Table S6 Expression of DcMYB genes in response to drought stress (FPKM)
Gene	0 h (1)	0 h (2)	0 h (3)	9 h (1)	9 h (2)	9 h (3)	24 h (1)	24 h (2)	24 h (3)
DcMYB108	0.201919	1.4273	0.310541	1.23645	0.187786	0.880435	1.07363	0.860236	0.782053
DcMYB68	0	0.410229	0.135656	0	0.289828	0	0.203459	0	0
DcMYB7	0.269183	0.446801	0.610052	0.596626	0.598381	0.395572	1.46839	1.92078	1.40544
DcMYB21	0	0	0	0.079957	0	0	0.161635	0	0
DcMYB94	1.06252	0.451425	0.093987	0.075003	0.55829	0.15087	0.858787	0.18886	0.65425
DcMYB115	0.852367	5.79383	3.22081	0.778773	1.84656	1.37097	1.61883	0.560466	1.65511
DcMYB6	5.98995	29.9473	14.9502	20.5832	13.8302	24.5909	21.0518	21.2944	19.4095
DcMYB45	0.432592	1.34723	0.087472	1.07312	0.32377	0.816665	0.514506	0.83217	0.342836
DcMYB5	3.33459	6.15631	7.27106	6.31199	7.42457	7.62116	12.2176	9.41139	15.0657
DcMYB56	63.3847	21.3777	24.5001	19.7168	35.4409	27.1446	23.6554	15.3999	24.7295
DcMYB130	2.61734	22.4901	6.01982	4.96848	4.37478	4.89584	4.36621	3.86293	4.70288
DcMYB111	0	0.477788	0.489259	2.34591	0.035468	0.766424	0.321783	0.983451	0.426272
DcMYB96	2.06109	1.63527	0.313059	0.72907	1.68073	1.85765	1.1096	3.86226	2.03042
DcMYB93	0.144785	0.141035	0.181667	0.426949	0.12294	0.469487	0.313864	0.237856	0.07704
DcMYB89	4.18905	13.8151	1.66845	5.90652	2.8769	6.67488	9.05681	7.8593	6.28576
DcMYB80	1.43996	2.26507	1.01356	0	0.146194	0	1.93299	0.309473	0.941061
DcMYB15	25.4036	44.9825	24.1316	43.8183	18.1197	47.8871	47.5088	34.0645	35.887
DcMYB75	0	0.612608	0.381462	0	0	0	1.03188	0.600862	0.122748
DcMYB92	55.7032	34.0219	43.7948	38.4435	17.3998	38.0682	26.7969	64.4712	50.6009
DcMYB29	1.44683	2.50897	3.98234	0.231163	1.33255	1.57304	2.2176	0.9951	1.96001
DcMYB65	0.977082	1.168	1.81659	1.3442	2.35327	2.5457	2.97495	4.27125	1.96241
DcMYB48	0	0	0	0.17965	0	0.317276	0.109943	0.181413	0
DcMYB33	1.98057	3.90436	1.90964	0.726903	2.58389	1.14195	1.49144	0.452257	1.62324
DcMYB51	0	0	0.056747	0	0.066559	0.062622	0.859738	0.138073	0
DcMYB24	1.63429	0.451875	0	1.08537	0.557134	0.28352	1.66877	1.79917	0.868082
DcMYB46	0.509808	1.0551	0.272078	0.520952	1.02836	0.20642	1.14951	0.89803	1.04653
DcMYB27	0	0.141378	0.168116	0.461664	0	0	0	0.149894	0.21222
DcMYB4	0.253203	2.13796	1.27484	2.30545	0.944087	3.17789	1.5496	1.99004	1.93892
DcMYB103	0	0.727215	0.570441	0	0	0	0.474114	0	0.20901
DcMYB2	7.66648	19.7705	6.89359	19.3579	7.03822	20.263	16.4187	19.522	14.6272
DcMYB36	1.66309	4.93658	1.47988	4.04081	3.26377	4.73358	3.09127	5.91643	3.93543
DcMYB16	39.5034	38.4571	10.8035	49.3071	14.6681	49.1013	62.6763	80.6136	36.9938
DcMYB116	0.435647	14.7666	8.62233	19.4278	1.53806	22.9326	3.95823	28.8059	24.8355
DcMYB50	0	1.28208	0.583241	0.541687	0.232558	0.277943	0.384985	0.667803	0.162102
DcMYB57	0.233052	0.769206	0.556109	0.565951	0.213474	0.381245	0.814996	0.692696	0.358721
DcMYB105	15.5687	65.0628	44.1434	17.7354	5.00239	31.3017	17.7436	42.1128	18.37
DcMYB118	24.1855	46.3958	12.2908	52.005	17.8966	45.8046	45.2913	62.1819	44.1294
DcMYB30	0	0.753844	0	0.58382	0.457947	0.801606	1.00326	0.619966	0.506976
DcMYB125	60.9611	64.2093	43.3138	66.1029	50.5347	56.7946	83.9178	71.0313	73.0567
DcMYB109	0.650501	15.337	2.86551	0.768672	1.26522	0.660815	7.73802	2.99499	7.43963
DcMYB26	0	0.372329	0.528143	0.266134	0.617157	0.334203	0.619772	0.767465	1.45574
DcMYB10	14.3958	18.5866	13.9286	10.1093	3.97013	10.4358	13.5537	17.1564	10.9104
DcMYB47	1.46261	2.13113	1.31204	1.65111	0.851347	1.53362	1.83351	3.02226	2.43273
DcMYB69	0	0	0	0	0	0.240953	0	0	0
DcMYB41	6.07954	13.2246	9.9871	3.85219	2.6786	4.05214	22.4719	10.0827	25.6542
DcMYB44	1.01555	0.643547	0.24823	0	0.212002	0.069013	0.329188	0.594719	0.407008
DcMYB78	4.67861	15.7616	8.7841	3.81836	3.56144	3.56985	11.3798	11.0026	6.44589
DcMYB13	1.52594	2.04023	1.1089	1.36295	1.55558	0.97958	0.502086	0.912378	1.17011
DcMYB73	7.55071	11.5984	4.54731	10.942	7.2724	9.71231	11.2931	13.1962	7.81771
DcMYB62	1.53166	4.27366	0.372474	4.82717	0.921145	4.82107	5.05835	7.03275	3.84008
DcMYB28	9.5053	14.2383	7.3655	14.3121	8.76379	14.5336	11.4776	12.4993	10.847
DcMYB52	0	0	0	0	0	0	0.195995	0	0.029726
DcMYB12	13.9476	19.034	11.7876	21.1552	10.1469	14.1417	17.1977	24.847	16.0685
DcMYB58	0	0	0	0	0	0	0.042333	0	0
DcMYB71	5.77187	1.45391	0.957205	1.70863	0.355714	1.98393	2.13369	3.413	1.69496
DcMYB95	0.366479	1.45756	1.36951	1.46781	2.42521	1.681	2.29485	0.680933	3.41848
DcMYB81	0	0.255319	0.46687	0.117857	0.582145	0.631503	0.183791	0.242993	0.319639
DcMYB11	0.643528	0.39597	0	0.041428	1.37199	0	0.294778	0.083111	0.28522
DcMYB117	12.1528	18.6085	6.60629	16.5233	10.0404	22.1062	16.4269	14.1339	13.2453
DcMYB77	0.741845	2.94168	1.11155	1.03857	1.45041	3.3744	0.923183	1.35955	0.29154
DcMYB35	0.478539	1.28093	1.16203	0.167033	0.589703	0.154332	1.14367	0.917381	0.813948
DcMYB129	0	0.602361	0.441879	0.355064	0.190606	0.216331	0.35988	0.567515	0.65707
DcMYB131	3.41306	16.7117	5.16744	1.53442	2.47522	0.780171	1.3003	1.60695	2.64764
DcMYB74	1.88734	11.9126	4.70351	11.7407	2.25218	14.1911	5.88708	8.44153	3.29174
DcMYB18	1.10345	7.05402	4.57822	14.4495	37.0556	10.2431	12.1813	9.0725	12.4006
DcMYB104	0.238365	1.60744	2.59792	3.0924	2.01855	5.69555	3.66729	3.66671	3.07954
DcMYB107	0	8.79511	0.713142	0.428966	0.092043	1.21783	1.13915	0.656857	2.00868
DcMYB37	0.782881	0.126834	0	0	0.055868	0.233885	1.39111	0	0.457858
DcMYB133	4.5464	21.8224	10.9757	20.2355	10.4007	30.1145	10.2159	14.4419	8.97119
DcMYB49	0.733886	56.1381	13.5436	14.8094	26.0088	21.4046	44.8618	17.641	43.0991
DcMYB127	0	1.53984	0.399205	0.031281	0.25298	0.070561	1.00812	0.062336	1.36441
DcMYB128	0.212957	0.981611	0	0.387257	0.402002	0.104272	1.06015	0.518956	0.574689
DcMYB67	6.98388	4.47985	2.42764	4.30942	6.48089	5.34385	4.37508	4.68501	4.33533
DcMYB53	67.5733	78.0408	77.9615	58.4156	139.356	89.7775	85.6728	67.4166	85.943
DcMYB120	18.5936	19.474	8.94282	8.51705	28.4919	12.4693	21.408	6.81798	20.4654
DcMYB79	14.6341	20.0094	10.7569	21.5751	14.9962	22.1956	20.2112	21.5506	21.12
DcMYB88	0.207198	1.14586	0.843339	1.27142	0.353507	1.41869	2.49959	2.97094	2.31502
DcMYB91	3.41885	3.94216	1.73422	5.40771	3.53311	6.39511	2.79356	8.12149	2.88522
DcMYB60	12.1159	25.6462	5.48892	19.0628	23.1374	17.8436	25.5477	12.4435	13.9019
DcMYB42	1.48626	23.5179	10.5114	10.4198	30.5424	9.74975	24.4122	13.3602	21.8645
DcMYB59	36.5909	64.08	99.4299	29.0122	18.2272	37.2573	48.3577	46.5568	52.7949
DcMYB55	22.142	34.6118	10.4594	35.0641	13.7541	34.2409	29.6005	31.9722	24.4753
DcMYB19	3.83902	4.71538	3.8034	4.45594	1.86845	5.38266	3.73407	4.76179	4.1214
DcMYB99	0	0.215925	0	0	0.062381	0	0.382473	0	0.031056
DcMYB31	1.16023	0.830348	0.489375	0.68027	0.59908	1.89677	1.83169	0.952362	1.29358
DcMYB110	1.19413	14.7733	13.1081	5.55586	0.55563	6.7921	4.03289	9.74657	6.6957
DcMYB132	18.1397	17.2799	8.77055	18.983	14.1787	19.3113	18.0061	18.4476	17.245
DcMYB114	0	1.49203	0.509025	1.04522	3.84206	1.23679	3.20872	2.05214	6.5717
DcMYB121	0.087454	0.607797	0.368816	1.01532	0.17466	1.05575	1.25337	2.0299	1.57602
DcMYB113	0.340355	1.92034	1.67626	1.61821	0.1938	3.96015	1.90069	4.29638	2.71872
DcMYB66	0	0.980555	0.05896	0.109031	0.677122	0.194673	0.313916	0.109761	0.627992
DcMYB43	104.545	69.224	78.3832	61.7849	78.8366	83.7551	74.9177	55.2216	70.2455
DcMYB3	0	14.3996	14.1901	40.1217	0.101683	23.9264	3.89298	30.6974	15.8797
DcMYB112	0.127283	2.00305	2.90429	0.125782	0	0.272856	1.60496	1.52489	0.106712
DcMYB34	0.49548	3.14208	3.63844	1.86261	2.60888	1.73449	2.20323	2.52061	3.63
DcMYB119	0.172041	1.36452	0.5282	0.435675	0.043236	0.080275	0.125801	0.093371	0.147229
DcMYB102	1.1139	1.92812	0.895957	0	0.395823	0.572618	0.900551	0.185342	0.378305
DcMYB87	23.6977	2.63712	0.275606	0.27655	4.94701	0.961294	5.89862	1.72799	8.75475
DcMYB101	3.58358	24.0367	24.6362	23.2424	31.3784	26.8697	13.9785	18.9484	15.6723
DcMYB17	22.7239	16.2737	13.2909	15.7198	23.8333	16.6261	15.8709	17.1383	15.2941
DcMYB98	0.061196	0.489437	0	0.539064	0	0.466774	0.433997	0.754063	0.207265
DcMYB14	1.93688	2.48338	1.02772	1.82197	2.00606	2.25464	1.97636	5.54997	3.51707
DcMYB124	0.706142	10.149	3.07394	6.62259	4.23135	2.19713	5.52687	5.61752	5.63049
DcMYB8	0.033073	1.75818	0.165382	0.130543	0.489075	0.056598	0.938224	0.063618	0.814779
DcMYB25	0.02482	0.777098	0.291333	0.412141	0.169973	0.165743	0.153448	0.104825	0.243736
DcMYB70	0.088349	0.121925	0	0	0.100053	0	0.343334	0.025442	0.561612
DcMYB63	0.178755	0.658161	0.288711	0.322103	0.779045	0.339372	0.256956	0.318913	0.377783
DcMYB106	36.1489	26.9311	26.3346	29.752	82.8304	36.8798	43.0215	34.1357	50.1571
DcMYB126	0	0.084867	0	0	0	0	0.480881	0	0.098464
DcMYB84	0	0.093606	0	0	0.107678	0	0.293355	0.038311	0
DcMYB54	62.6465	37.376	37.31	56.6223	44.4294	63.189	59.442	60.803	67.3021
DcMYB72	2.46055	5.93077	0.885492	7.94036	0.870095	7.11797	5.25804	8.24554	3.78357
DcMYB86	2.67919	12.4308	6.73519	10.2752	5.37129	8.07121	10.0344	7.55166	10.6669
DcMYB97	0	14.6637	13.7666	22.3921	0.449262	8.23835	4.58531	19.8223	5.41289
DcMYB123	43.8711	13.7332	21.4536	18.7274	43.9825	28.394	39.2708	20.7457	35.6222
DcMYB76	0.190205	3.20301	1.54071	0.345895	0.641475	0.971443	0.927721	1.1265	1.68728
DcMYB90	0	0.419063	0.081253	0.235594	0.071484	0.399183	0.365299	0.354097	0.409334
DcMYB9	0.029493	0.947053	0.129353	0.083106	0.585706	0.06014	0.604438	0.016805	0.641703
DcMYB20	6.70702	6.57658	5.88972	5.91598	6.21803	4.16036	7.06192	5.51044	7.49822
DcMYB61	3.89848	7.93098	2.34469	5.5093	2.45967	7.56996	5.34705	5.14377	3.94586
DcMYB64	8.10117	24.8091	12.5952	36.0189	15.0589	26.894	23.5723	23.4443	25.1053
DcMYB32	10.3065	7.11058	3.83863	4.08334	16.6279	6.25807	16.1416	8.19194	14.5929
DcMYB100	9.9289	7.88631	3.56015	9.94242	4.05561	8.67053	7.34736	8.43358	6.98732
