# Supplementary material for: Genome-Wide Identification and Expression Analysis of MYB Transcription Factor Superfamily in Dendrobium catenatum
Source: Front Genet. 2021 Aug 26;12:714696. doi: 10.3389/fgene.2021.714696 (PMC8427673; doi:10.3389/fgene.2021.714696)
Supplement: Supplementary file 4 [file Data_Sheet_1.zip › Table 7.XLS]

## Sheet: Sheet1
Table S7 Expression of DcMYB genes in response to heat stress (FPKM)
Gene	0 h (1)	0 h (2)	0 h (3)	9 h (1)	9 h (2)	9 h (3)	24 h (1)	24 h (2)	24 h (3)
DcMYB108	0.201919	1.4273	0.310541	0.32638	0.519824	0.324184	0.341576	0.298845	0.127223
DcMYB68	0	0.410229	0.135656	0.501757	0.367286	1.07256	0.263728	0.276476	0.099417
DcMYB7	0.269183	0.446801	0.610052	0.314399	0.298404	0.171321	0.247945	0.263429	0.215142
DcMYB21	0	0	0	0.045014	0	0	0	0	0.090035
DcMYB94	1.06252	0.451425	0.093987	0.363309	0.181572	0	0	0.173127	0.133924
DcMYB115	0.852367	5.79383	3.22081	3.86133	3.94869	1.20974	0.847513	0.882958	1.92292
DcMYB6	5.98995	29.9473	14.9502	3.6281	3.85345	5.0562	1.65839	3.90897	2.7519
DcMYB45	0.432592	1.34723	0.087472	0.273578	0.607159	0.489793	0.665024	1.5155	0.96136
DcMYB5	3.33459	6.15631	7.27106	3.5377	3.07731	2.66965	2.45582	2.60417	2.34584
DcMYB56	63.3847	21.3777	24.5001	12.7891	10.2188	11.075	12.0253	10.8956	9.45947
DcMYB130	2.61734	22.4901	6.01982	11.8363	8.46574	5.95636	2.22722	7.81124	5.51865
DcMYB111	0	0.477788	0.489259	0.440295	1.27124	0.168541	0.340228	0.337571	0.357142
DcMYB96	2.06109	1.63527	0.313059	0.820856	1.50045	1.04671	1.1281	1.21037	1.68692
DcMYB93	0.144785	0.141035	0.181667	0.122529	0.070651	0.261705	0.055846	0.076211	0.125261
DcMYB89	4.18905	13.8151	1.66845	3.03041	3.0226	3.65535	2.37468	3.51547	4.07775
DcMYB80	1.43996	2.26507	1.01356	2.52052	3.01814	0.75204	0	0.896547	0.604863
DcMYB15	25.4036	44.9825	24.1316	12.339	16.2698	13.6672	12.7486	18.3992	20.5659
DcMYB75	0	0.612608	0.381462	0.121423	0.044806	0.044799	0	0	0
DcMYB92	55.7032	34.0219	43.7948	5.3789	13.1853	9.77022	7.94327	11.9948	9.09345
DcMYB29	1.44683	2.50897	3.98234	0.783005	1.52412	0.69106	0.041452	0.451106	0.221468
DcMYB65	0.977082	1.168	1.81659	0.308845	1.98718	0.408945	0.7163	0.416955	0.425392
DcMYB48	0	0	0	0	0	0.134017	0.200049	0	0
DcMYB33	1.98057	3.90436	1.90964	1.5532	0.912914	0.594083	0.642997	1.08012	1.22802
DcMYB51	0	0	0.056747	0.197996	0	0.048762	0	0.142041	0.116731
DcMYB24	1.63429	0.451875	0	1.24339	1.68926	1.13416	1.22761	1.17115	2.71191
DcMYB46	0.509808	1.0551	0.272078	0.626713	1.07255	0.331206	0.197899	0.474592	0
DcMYB27	0	0.141378	0.168116	0	0	0	0	0	0
DcMYB4	0.253203	2.13796	1.27484	0.952839	1.57287	1.20522	1.31155	0.995909	1.50372
DcMYB103	0	0.727215	0.570441	0.458484	0.204574	0	0	0	0.261633
DcMYB2	7.66648	19.7705	6.89359	8.78725	9.21409	12.6797	6.56643	11.2526	7.64225
DcMYB36	1.66309	4.93658	1.47988	1.83549	2.19584	2.29277	1.56012	1.97191	2.37149
DcMYB16	39.5034	38.4571	10.8035	44.3013	43.0448	65.1171	40.8883	49.0265	58.4484
DcMYB116	0.435647	14.7666	8.62233	2.07387	4.4236	3.00134	1.57635	3.54241	3.19171
DcMYB50	0	1.28208	0.583241	2.77327	4.04727	3.00871	2.3267	2.00453	3.37006
DcMYB57	0.233052	0.769206	0.556109	0.234273	0.387718	0.57971	0.587155	0.504736	0.414071
DcMYB105	15.5687	65.0628	44.1434	5.32494	8.51375	6.55917	4.2043	6.94497	7.42506
DcMYB118	24.1855	46.3958	12.2908	10.7385	11.3445	17.2691	8.76571	13.8713	10.7164
DcMYB30	0	0.753844	0	0.085166	0.436594	0.294746	0.167804	0	0.113435
DcMYB125	60.9611	64.2093	43.3138	25.1604	28.2851	27.9155	29.9844	30.9948	28.1762
DcMYB109	0.650501	15.337	2.86551	5.66558	3.36586	1.48316	1.25107	5.49433	1.83216
DcMYB26	0	0.372329	0.528143	0.124875	0.09886	0.213135	0.296173	0.147431	0.207549
DcMYB10	14.3958	18.5866	13.9286	2.23179	5.2852	4.9867	3.15221	4.98663	4.43413
DcMYB47	1.46261	2.13113	1.31204	0.690264	1.69806	0.864122	1.20695	1.27256	1.32027
DcMYB69	0	0	0	0	0	0	0.109472	0	0
DcMYB41	6.07954	13.2246	9.9871	10.9895	7.18584	11.6598	3.75051	2.97768	4.05623
DcMYB40	0	0	0	0	0	0	0.229769	0	0
DcMYB44	1.01555	0.643547	0.24823	1.24293	1.27184	1.87628	0.817779	0.908257	0.923756
DcMYB78	4.67861	15.7616	8.7841	5.34916	3.34652	4.30207	1.83598	6.7799	2.26556
DcMYB13	1.52594	2.04023	1.1089	0.786748	0.652454	0.862449	1.99984	0.742675	0.802577
DcMYB73	7.55071	11.5984	4.54731	4.9109	6.10309	8.04366	8.72859	9.02086	8.6188
DcMYB62	1.53166	4.27366	0.372474	0.323233	0.241794	0.362912	0.325493	0.513415	0.510888
DcMYB28	9.5053	14.2383	7.3655	7.34313	9.52742	8.70843	7.04284	8.91942	7.94592
DcMYB52	0	0	0	0	0.245895	0	0.081416	0.146668	0
DcMYB12	13.9476	19.034	11.7876	14.1294	14.0195	15.6744	12.5905	10.4899	12.1556
DcMYB58	0	0	0	0.120456	0.033491	0	0	0.18843	0
DcMYB71	5.77187	1.45391	0.957205	1.40755	1.89472	2.79682	1.52809	1.90801	1.31166
DcMYB95	0.366479	1.45756	1.36951	1.34475	2.50514	2.54081	0.982574	0.937035	1.05293
DcMYB81	0	0.255319	0.46687	0.050281	0	0	0.125277	0.061189	0.347813
DcMYB11	0.643528	0.39597	0	1.2782	0.633827	1.13699	2.10453	0.75686	0.325594
DcMYB83	0	0	0	0	0	0	0	0	0.021325
DcMYB117	12.1528	18.6085	6.60629	5.16551	6.44827	9.14795	3.06925	7.40423	5.07566
DcMYB77	0.741845	2.94168	1.11155	3.18473	2.10197	1.18392	1.19576	3.38257	3.01642
DcMYB35	0.478539	1.28093	1.16203	0.803449	0.797448	0.419861	0.109977	0.381159	0.293312
DcMYB129	0	0.602361	0.441879	0.028267	0.283342	0	0.082544	0.374822	0
DcMYB131	3.41306	16.7117	5.16744	5.81681	7.1574	1.66826	0.475725	4.01644	2.67741
DcMYB74	1.88734	11.9126	4.70351	5.35499	6.45108	7.00179	4.07442	6.81388	4.25323
DcMYB18	1.10345	7.05402	4.57822	2.00656	0.849184	2.45197	1.21442	2.32072	2.34102
DcMYB104	0.238365	1.60744	2.59792	1.91808	0.420164	1.94768	1.33518	2.30313	4.39639
DcMYB107	0	8.79511	0.713142	1.19602	4.59186	0.107215	1.59638	1.81277	0.719678
DcMYB37	0.782881	0.126834	0	0.194385	0.225738	0.190987	0	0.201829	0
DcMYB133	4.5464	21.8224	10.9757	7.05469	8.11187	14.5324	6.22213	9.36186	14.8681
DcMYB49	0.733886	56.1381	13.5436	24.7062	22.3394	23.0835	18.6044	19.9303	13.641
DcMYB127	0	1.53984	0.399205	1.20629	1.35352	0.656463	0.635887	0.816355	0.228307
DcMYB122	0	0	0	0.040756	0	0	0	0	0.08277
DcMYB128	0.212957	0.981611	0	1.41569	0.838775	1.33713	0.777847	0.397651	0.567197
DcMYB67	6.98388	4.47985	2.42764	3.23309	3.94948	4.74217	4.66672	4.81787	4.84469
DcMYB53	67.5733	78.0408	77.9615	27.2009	28.5847	32.0394	61.3529	39.9571	34.5534
DcMYB120	18.5936	19.474	8.94282	16.5669	10.3418	15.0834	17.159	15.2523	11.0024
DcMYB79	14.6341	20.0094	10.7569	9.47069	12.7223	11.0621	12.6699	10.3611	11.391
DcMYB88	0.207198	1.14586	0.843339	0.643889	0.407278	0.215967	0.030412	0.549078	0.126981
DcMYB91	3.41885	3.94216	1.73422	1.70566	2.10108	2.01867	0.799616	2.49309	2.0991
DcMYB60	12.1159	25.6462	5.48892	5.36309	5.70409	10.1217	7.62275	4.39523	2.42683
DcMYB42	1.48626	23.5179	10.5114	6.05225	5.94631	6.42817	12.3366	15.7851	8.68027
DcMYB59	36.5909	64.08	99.4299	41.5004	49.5037	28.138	136.783	50.7986	56.2807
DcMYB55	22.142	34.6118	10.4594	13.5852	16.719	22.1656	13.7313	23.1592	18.5954
DcMYB19	3.83902	4.71538	3.8034	1.14945	1.55663	1.17524	1.21638	0.898634	1.22108
DcMYB99	0	0.215925	0	0.149967	0.7854	0.299433	0.14974	0.249806	0.341322
DcMYB31	1.16023	0.830348	0.489375	0.372007	0.429873	0.477943	0.559482	0.191417	0.47884
DcMYB110	1.19413	14.7733	13.1081	0.998763	5.00746	1.05361	0.830403	1.56817	1.98097
DcMYB132	18.1397	17.2799	8.77055	7.76261	10.541	11.6761	5.59369	9.62955	6.54567
DcMYB114	0	1.49203	0.509025	0.557229	0.452834	0.694035	0.288458	1.18794	0.882867
DcMYB121	0.087454	0.607797	0.368816	0.3202	0.145753	0.153748	0.256913	0	0.089917
DcMYB113	0.340355	1.92034	1.67626	0.545518	0.456311	0.88935	0.166202	1.06789	0.722327
DcMYB66	0	0.980555	0.05896	0.400573	1.01096	0.409417	0.349225	0.835718	0.950763
DcMYB43	104.545	69.224	78.3832	56.1492	56.7227	53.8451	135.341	48.4018	59.6506
DcMYB3	0	14.3996	14.1901	2.63057	14.4515	9.56714	4.9713	6.95542	4.20937
DcMYB112	0.127283	2.00305	2.90429	0.273526	0.5084	0.100652	0.185902	0	0.813078
DcMYB39	0	0	0	0	0	0.029745	0	0.078708	0
DcMYB34	0.49548	3.14208	3.63844	2.00999	3.35283	1.35347	1.27005	1.33168	0.832488
DcMYB119	0.172041	1.36452	0.5282	1.02299	0.213277	0.234459	0	0.977415	0.208409
DcMYB102	1.1139	1.92812	0.895957	0.616887	0.737536	0.721732	0	0.227365	0.291754
DcMYB87	23.6977	2.63712	0.275606	1.25888	1.20233	2.07262	1.62933	2.39897	2.23262
DcMYB101	3.58358	24.0367	24.6362	12.4909	17.6241	14.5711	19.4109	28.0223	23.7865
DcMYB17	22.7239	16.2737	13.2909	12.6445	14.1051	14.3084	14.6068	18.0282	16.7878
DcMYB98	0.061196	0.489437	0	0.281988	0	0.110341	0.189407	0.085611	0.236073
DcMYB14	1.93688	2.48338	1.02772	1.03559	1.46973	1.69763	1.293	0.769955	1.11505
DcMYB124	0.706142	10.149	3.07394	30.3767	14.0637	8.23005	9.2894	24.3263	14.8721
DcMYB8	0.033073	1.75818	0.165382	0.055521	0.574772	0.338066	0.399891	1.11904	0.072261
DcMYB25	0.02482	0.777098	0.291333	0.698124	0.746889	0.535451	0.205206	1.01581	0.7083
DcMYB70	0.088349	0.121925	0	0.212302	0.343337	0.171459	0.055414	0.032608	0
DcMYB63	0.178755	0.658161	0.288711	0.721602	0.69802	0.294863	0.334131	0.424119	0.309005
DcMYB106	36.1489	26.9311	26.3346	10.7506	10.8726	14.4257	10.1107	17.2862	13.7484
DcMYB82	0	0	0	0	0	0	0	0.045442	0
DcMYB126	0	0.084867	0	0	0.107246	0.088048	0	0	0
DcMYB84	0	0.093606	0	0.158021	0.253018	0.228786	0	0	0.110025
DcMYB54	62.6465	37.376	37.31	20.7127	25.2142	38.1273	20.8015	21.8706	24.9366
DcMYB72	2.46055	5.93077	0.885492	1.23541	2.47594	1.96985	1.32218	2.94355	1.30582
DcMYB86	2.67919	12.4308	6.73519	1.71217	2.38817	1.94259	1.44471	2.41255	1.39261
DcMYB97	0	14.6637	13.7666	1.24622	2.65752	3.07319	1.3638	4.70042	2.68006
DcMYB123	43.8711	13.7332	21.4536	11.6232	6.66556	13.237	25.9812	27.6031	28.849
DcMYB76	0.190205	3.20301	1.54071	0.654605	0.548113	0.162953	0.416706	0.163491	0.635759
DcMYB90	0	0.419063	0.081253	0.039201	0.329157	0.180629	0	0	0.098768
DcMYB9	0.029493	0.947053	0.129353	0.320191	0.214299	0.126366	0.478674	0.772795	0.462095
DcMYB20	6.70702	6.57658	5.88972	2.57617	3.48092	4.46299	5.3538	5.47676	4.7435
DcMYB61	3.89848	7.93098	2.34469	2.06262	2.73267	3.76114	3.55135	5.74818	4.38877
DcMYB64	8.10117	24.8091	12.5952	0.844355	0.498856	0.990719	9.7351	10.5121	8.62162
DcMYB32	10.3065	7.11058	3.83863	7.95124	5.47706	12.2903	5.38588	4.15931	5.79829
DcMYB100	9.9289	7.88631	3.56015	3.07234	3.82361	5.80864	2.85046	6.26578	4.77699
