# Supplementary material for: Genome-Wide Identification and Expression Analysis of MYB Transcription Factor Superfamily in Dendrobium catenatum
Source: Front Genet. 2021 Aug 26;12:714696. doi: 10.3389/fgene.2021.714696 (PMC8427673; doi:10.3389/fgene.2021.714696)
Supplement: Supplementary file 4 [file Data_Sheet_1.zip › Table 8.XLS]

## Sheet: Sheet1
Table S8 Expression of DcMYB genes in response to cold stress (FPKM)
Gene	0 h (1)	0 h (2)	0 h (3)	9 h (1)	9 h (2)	9 h (3)	24 h (1)	24 h (2)	24 h (3)
DcMYB108	0.201919	1.4273	0.310541	0.544526	1.44331	0.910342	0.336064	1.14179	1.15151
DcMYB68	0	0.410229	0.135656	0.703031	0.078858	0.099809	0.070815	0.968787	0.331537
DcMYB7	0.269183	0.446801	0.610052	1.5859	0.609046	0.90841	0.516966	0.649304	0.879728
DcMYB21	0	0	0	0.238839	0.330549	1.01496	0.358404	0.999881	1.56327
DcMYB94	1.06252	0.451425	0.093987	0.666762	0.295265	0.277167	0.497345	0.22069	0.311384
DcMYB115	0.852367	5.79383	3.22081	5.26875	1.35856	0.396275	0.826049	0.928126	1.31684
DcMYB6	5.98995	29.9473	14.9502	16.0401	22.485	21.2413	22.294	20.2382	14.9257
DcMYB45	0.432592	1.34723	0.087472	0.453859	0.568745	0.408805	0.263043	0.772685	0.995545
DcMYB5	3.33459	6.15631	7.27106	11.9609	7.61291	8.18759	11.1937	15.264	12.0227
DcMYB56	63.3847	21.3777	24.5001	19.325	10.3746	14.9476	15.0183	11.5041	11.3331
DcMYB130	2.61734	22.4901	6.01982	12.758	5.49325	3.60443	3.95361	6.58689	6.32348
DcMYB111	0	0.477788	0.489259	0	0.455797	0.473056	0	0.43842	2.21577
DcMYB96	2.06109	1.63527	0.313059	1.54174	1.24251	1.72623	1.26746	5.10336	2.57929
DcMYB93	0.144785	0.141035	0.181667	0.50472	0.279224	0.172376	0.213698	0.832775	0.148175
DcMYB89	4.18905	13.8151	1.66845	11.0738	10.3037	12.6048	7.40012	10.8745	11.7708
DcMYB80	1.43996	2.26507	1.01356	3.17419	0.078416	0.304103	0.261248	0.190656	0.519741
DcMYB15	25.4036	44.9825	24.1316	28.6723	31.5383	46.8505	22.5807	31.4087	27.3672
DcMYB75	0	0.612608	0.381462	0.578642	0.460816	0	0	0	2.02308
DcMYB92	55.7032	34.0219	43.7948	65.5725	68.6509	41.5814	59.9111	88.7719	88.6159
DcMYB29	1.44683	2.50897	3.98234	2.14349	0.87421	0.29617	0.848203	2.32885	1.18456
DcMYB65	0.977082	1.168	1.81659	2.10998	1.19522	2.30905	1.73274	9.9738	6.13854
DcMYB48	0	0	0	0.183198	0	0	0.155545	0.425968	0.051136
DcMYB33	1.98057	3.90436	1.90964	3.19491	1.72571	1.61926	2.30959	0.903916	1.63944
DcMYB51	0	0	0.056747	0.072009	0	0	0.136857	0.034587	0.159848
DcMYB24	1.63429	0.451875	0	0.509705	0.371351	0.803468	0.441273	2.08032	2.48287
DcMYB46	0.509808	1.0551	0.272078	1.54442	0.119793	0.749165	0.286577	0.276528	0.852273
DcMYB27	0	0.141378	0.168116	0	0.0645	0	0	0.102465	0.211686
DcMYB4	0.253203	2.13796	1.27484	2.76654	1.97614	2.16511	1.76794	3.27889	2.97037
DcMYB103	0	0.727215	0.570441	0.900809	0	0	0	0.077133	0
DcMYB2	7.66648	19.7705	6.89359	11.2003	13.6936	16.7478	9.71414	17.1311	18.2503
DcMYB36	1.66309	4.93658	1.47988	2.90455	4.63574	3.01592	2.5837	3.72002	3.13042
DcMYB16	39.5034	38.4571	10.8035	39.3221	55.3602	85.1618	28.1484	49.1623	65.6845
DcMYB116	0.435647	14.7666	8.62233	19.9402	17.2995	26.5968	35.8471	213.396	166.146
DcMYB50	0	1.28208	0.583241	0.570307	0.052594	0.51827	1.14557	1.07457	1.04765
DcMYB57	0.233052	0.769206	0.556109	0.601455	0.636853	0.480745	1.26943	1.17268	1.00429
DcMYB105	15.5687	65.0628	44.1434	40.0666	11.3402	27.1334	22.7043	44.4074	42.4738
DcMYB118	24.1855	46.3958	12.2908	23.4347	64.1819	60.7312	42.6178	74.082	80.5062
DcMYB30	0	0.753844	0	0.525283	0.362613	0.606387	0.72249	0.49555	0.568423
DcMYB125	60.9611	64.2093	43.3138	26.1171	22.4291	49.851	28.9763	28.4169	47.4263
DcMYB109	0.650501	15.337	2.86551	8.93371	1.47696	0.966009	2.28397	3.17557	3.18636
DcMYB26	0	0.372329	0.528143	1.11408	0.543693	1.05314	1.07439	1.39792	1.25318
DcMYB10	14.3958	18.5866	13.9286	13.7034	16.85	19.8906	15.0298	14.7761	26.5847
DcMYB47	1.46261	2.13113	1.31204	3.60037	3.79453	5.54342	4.05129	23.4606	13.553
DcMYB41	6.07954	13.2246	9.9871	3.17261	2.70981	5.44136	7.62061	42.145	22.9362
DcMYB44	1.01555	0.643547	0.24823	0.606915	0.289542	0.122848	0.353513	0.921398	1.06645
DcMYB78	4.67861	15.7616	8.7841	9.59867	1.83977	2.47931	1.29318	1.32908	2.71666
DcMYB13	1.52594	2.04023	1.1089	2.56345	2.11859	2.52375	0.915023	3.43443	2.16524
DcMYB73	7.55071	11.5984	4.54731	9.24147	15.6589	11.7746	9.60388	9.86319	11.6623
DcMYB62	1.53166	4.27366	0.372474	1.02309	2.32228	3.52886	0.983555	3.99003	3.96782
DcMYB28	9.5053	14.2383	7.3655	10.0888	9.18807	10.5247	8.46995	10.1062	12.2486
DcMYB52	0	0	0	0	0	0	0	0	0.072939
DcMYB12	13.9476	19.034	11.7876	13.3182	21.6604	20.7068	12.8915	18.6868	20.7515
DcMYB58	0	0	0	0.025857	0	0	0	0	0.148713
DcMYB71	5.77187	1.45391	0.957205	2.4831	6.51595	7.0823	0.516091	1.2153	0.859316
DcMYB95	0.366479	1.45756	1.36951	3.37679	1.76277	2.03422	0.388599	0.952541	0.35457
DcMYB81	0	0.255319	0.46687	0.044792	0.170334	0.12021	0	0.413042	0.305641
DcMYB11	0.643528	0.39597	0	1.40059	1.79361	0.361384	2.50175	2.9949	1.73766
DcMYB117	12.1528	18.6085	6.60629	9.42709	10.8696	10.6873	10.1172	12.2362	11.5563
DcMYB77	0.741845	2.94168	1.11155	2.45466	1.43875	0.539111	1.33391	2.15459	1.53529
DcMYB35	0.478539	1.28093	1.16203	1.73345	0.110482	0.042988	0.219751	0.686733	1.11839
DcMYB129	0	0.602361	0.441879	0.115055	0.076885	0.162939	0.094556	0.097104	0.119466
DcMYB131	3.41306	16.7117	5.16744	7.49701	4.32694	1.11573	0.491978	1.77521	4.1144
DcMYB74	1.88734	11.9126	4.70351	8.56757	20.1384	14.8564	5.38018	6.99657	9.11454
DcMYB18	1.10345	7.05402	4.57822	3.4055	7.08376	10.0123	96.5163	51.495	66.933
DcMYB104	0.238365	1.60744	2.59792	7.00081	8.07831	6.11042	2.96392	3.97082	4.43119
DcMYB107	0	8.79511	0.713142	2.50654	0.336452	0.272047	1.15406	0.394257	0.094582
DcMYB37	0.782881	0.126834	0	0.964504	0.116164	0	0.204732	0	1.76533
DcMYB133	4.5464	21.8224	10.9757	10.2403	14.0797	14.2347	14.2521	28.9629	26.5125
DcMYB49	0.733886	56.1381	13.5436	21.9489	8.2196	16.8916	20.3094	19.613	12.6911
DcMYB127	0	1.53984	0.399205	2.20904	0	0.027351	0.428596	0.038972	0.028255
DcMYB128	0.212957	0.981611	0	1.68203	0.443838	0.073041	0.217356	0.327459	0
DcMYB67	6.98388	4.47985	2.42764	6.23661	6.23358	6.75338	6.17766	7.16854	5.71307
DcMYB53	67.5733	78.0408	77.9615	66.1855	55.1758	51.4924	80.192	67.5702	61.4879
DcMYB120	18.5936	19.474	8.94282	33.7134	16.6357	21.0632	19.0129	10.0214	7.91068
DcMYB79	14.6341	20.0094	10.7569	14.0264	15.0632	14.3254	13.225	15.7252	18.5324
DcMYB88	0.207198	1.14586	0.843339	2.12723	1.50096	0.425797	1.29108	1.36973	1.18278
DcMYB91	3.41885	3.94216	1.73422	2.71942	9.09168	6.35013	2.72497	4.063	3.90934
DcMYB60	12.1159	25.6462	5.48892	18.1578	46.8349	47.8294	9.60501	15.9116	7.43406
DcMYB42	1.48626	23.5179	10.5114	14.4925	25.2492	14.5951	37.9347	15.0877	18.2798
DcMYB59	36.5909	64.08	99.4299	18.4982	8.49082	14.2456	14.7413	12.1022	18.5575
DcMYB55	22.142	34.6118	10.4594	18.5086	24.2261	25.135	13.9808	24.7542	25.0913
DcMYB19	3.83902	4.71538	3.8034	4.0535	2.48924	3.26773	2.63142	2.42482	3.18208
DcMYB99	0	0.215925	0	0.327904	0.034964	0	0	0.06561	0.552223
DcMYB31	1.16023	0.830348	0.489375	4.70096	1.95709	4.20494	2.17721	2.44043	1.45809
DcMYB110	1.19413	14.7733	13.1081	4.83231	3.99876	4.52644	3.87405	11.8025	26.7467
DcMYB132	18.1397	17.2799	8.77055	22.3626	16.6262	17.9061	18.4318	20.3184	22.4777
DcMYB114	0	1.49203	0.509025	8.56144	0.379293	3.01498	1.1903	7.24609	4.21351
DcMYB121	0.087454	0.607797	0.368816	2.75245	0.277181	1.18317	1.5627	12.5452	6.52545
DcMYB113	0.340355	1.92034	1.67626	2.13237	1.53844	3.6038	1.40754	3.85446	2.77116
DcMYB66	0	0.980555	0.05896	2.7067	0.462035	0.327358	0.794592	0.328094	0.178805
DcMYB43	104.545	69.224	78.3832	45.0032	37.3191	47.8006	41.0516	25.9504	25.0077
DcMYB3	0	14.3996	14.1901	38.3318	29.4504	13.555	25.8018	205.491	102.424
DcMYB112	0.127283	2.00305	2.90429	0.286054	0.056036	0	0	0.052882	1.06455
DcMYB34	0.49548	3.14208	3.63844	5.13877	2.40342	2.29737	1.50672	3.14733	2.67471
DcMYB119	0.172041	1.36452	0.5282	0.313469	0.228675	0.253163	0	0.061803	0
DcMYB102	1.1139	1.92812	0.895957	0.706527	0.118277	0.081512	0.220814	0.102076	0.638951
DcMYB87	23.6977	2.63712	0.275606	2.1401	1.31431	1.62673	3.07832	6.22281	3.07599
DcMYB101	3.58358	24.0367	24.6362	15.0304	17.6664	22.6351	29.0802	49.387	41.6584
DcMYB17	22.7239	16.2737	13.2909	23.1982	20.81	17.8488	20.087	18.8268	17.669
DcMYB98	0.061196	0.489437	0	0.093164	0.494237	0.578427	0.162344	0.238891	0.265714
DcMYB14	1.93688	2.48338	1.02772	1.35294	2.2273	1.82594	1.96194	2.20212	1.95544
DcMYB124	0.706142	10.149	3.07394	17.3578	3.29504	1.96758	2.1801	25.5595	12.2467
DcMYB8	0.033073	1.75818	0.165382	2.3033	1.14011	0.04609	0.608291	0.359321	0.677388
DcMYB25	0.02482	0.777098	0.291333	0.92384	0.603746	0.862243	0.203545	0.301159	0.194216
DcMYB70	0.088349	0.121925	0	1.14268	0	0	0.24078	0.156253	0.133551
DcMYB63	0.178755	0.658161	0.288711	2.00103	1.87514	0.95923	0.560774	1.16017	0.681244
DcMYB106	36.1489	26.9311	26.3346	9.05867	8.97023	20.59	19.1958	10.9299	17.7143
DcMYB126	0	0.084867	0	0.703469	0	0	0.048271	0	0.212139
DcMYB84	0	0.093606	0	0.503321	0	0	0	0	0.15753
DcMYB54	62.6465	37.376	37.31	52.1698	39.629	58.9719	45.151	65.38	61.0042
DcMYB72	2.46055	5.93077	0.885492	2.50839	5.31095	4.27766	1.47847	2.39879	4.02274
DcMYB86	2.67919	12.4308	6.73519	9.57995	5.67978	7.16539	5.60665	7.83138	6.66967
DcMYB97	0	14.6637	13.7666	4.0529	18.5058	7.5287	7.94726	48.1015	48.6141
DcMYB123	43.8711	13.7332	21.4536	59.8325	41.775	50.3331	32.0022	25.7623	37.5013
DcMYB76	0.190205	3.20301	1.54071	1.63473	0.990257	0.819558	0.343745	3.00861	2.2294
DcMYB90	0	0.419063	0.081253	0.530712	0.559887	0.297378	0.838978	0.268578	0.811849
DcMYB9	0.029493	0.947053	0.129353	1.44603	0.547108	0.28555	0.597627	0.150754	0.264631
DcMYB20	6.70702	6.57658	5.88972	8.16651	4.95513	3.9055	6.76258	3.97396	5.14017
DcMYB61	3.89848	7.93098	2.34469	2.92238	3.78515	3.16927	2.23754	3.69532	3.70792
DcMYB64	8.10117	24.8091	12.5952	18.3334	17.245	24.7223	19.0628	23.244	24.0732
DcMYB32	10.3065	7.11058	3.83863	6.3976	8.55108	9.79589	7.67927	4.94154	4.89868
DcMYB100	9.9289	7.88631	3.56015	6.5811	9.43046	8.89034	7.2409	7.24304	9.27101
