# Supplementary material for: Genome-Wide Identification and Expression Analysis of MYB Transcription Factor Superfamily in Dendrobium catenatum
Source: Front Genet. 2021 Aug 26;12:714696. doi: 10.3389/fgene.2021.714696 (PMC8427673; doi:10.3389/fgene.2021.714696)
Supplement: Supplementary file 4 [file Data_Sheet_1.zip › Table 9.XLS]

## Sheet: Sheet1
Table S9 Expression of DcMYB genes in response to salt stress (FPKM)
Gene	0 h (1)	0 h (2)	0 h (3)	9 h (1)	9 h (2)	9 h (3)	24 h (1)	24 h (2)	24 h (3)
DcMYB108	0.201919	1.4273	0.310541	0.312296	0.703609	0.141831	0.385828	0.100954	0.324782
DcMYB68	0	0.410229	0.135656	0.105694	0.289978	1.35179	0.759311	0.248159	0.366717
DcMYB7	0.269183	0.446801	0.610052	0.712133	0.334818	1.34128	4.43233	0.886625	0.863226
DcMYB21	0	0	0	3.72987	0	0	0	0	0
DcMYB22	0	0	0	0.153388	0	0	0	0	0
DcMYB94	1.06252	0.451425	0.093987	0.086705	0.369246	0.47273	0.192498	0	0.210095
DcMYB115	0.852367	5.79383	3.22081	2.15509	0.84411	2.47173	2.788	2.41364	2.87289
DcMYB6	5.98995	29.9473	14.9502	17.3241	14.4878	15.6087	20.2829	17.3997	14.6055
DcMYB45	0.432592	1.34723	0.087472	0.224006	0.947304	0.313848	0.080167	0.361514	0.131526
DcMYB5	3.33459	6.15631	7.27106	5.08556	13.1201	14.4813	18.5686	14.254	15.0541
DcMYB56	63.3847	21.3777	24.5001	26.9258	21.8073	22.5161	29.2684	32.5392	24.0885
DcMYB130	2.61734	22.4901	6.01982	3.77634	3.8281	4.65911	5.72399	3.99995	6.30269
DcMYB111	0	0.477788	0.489259	0	1.48581	0.830354	1.83014	0.371071	0.581327
DcMYB96	2.06109	1.63527	0.313059	2.91057	3.32724	2.19602	1.47416	4.60876	3.24281
DcMYB93	0.144785	0.141035	0.181667	0.283968	0.329485	0.370775	1.48555	0.658936	0.93258
DcMYB89	4.18905	13.8151	1.66845	6.49793	5.79231	2.27205	3.50676	2.56661	4.68776
DcMYB80	1.43996	2.26507	1.01356	0.096447	0.273036	2.13424	9.78126	1.11311	0.998933
DcMYB15	25.4036	44.9825	24.1316	16.2903	32.2779	21.6841	30.5218	32.0713	36.1332
DcMYB75	0	0.612608	0.381462	0	0.399159	1.2416	1.83322	0.217985	0.667688
DcMYB92	55.7032	34.0219	43.7948	147.083	60.8508	88.1379	68.4188	68.9622	70.0155
DcMYB29	1.44683	2.50897	3.98234	0.916663	1.11849	1.57037	4.02308	1.72338	4.69161
DcMYB65	0.977082	1.168	1.81659	10.989	2.02045	13.1042	9.75857	6.44473	6.14402
DcMYB48	0	0	0	0.239795	0.436429	0.297348	0	0.154261	0
DcMYB33	1.98057	3.90436	1.90964	1.352	1.19351	3.91166	3.74772	3.38517	2.71121
DcMYB51	0	0	0.056747	0	0.099943	0.387509	0.252741	0	0.106423
DcMYB24	1.63429	0.451875	0	1.5653	0.485472	0.987471	0	0.220835	1.71244
DcMYB46	0.509808	1.0551	0.272078	0.826258	0.140406	0.188055	0.625653	0.571467	0.768531
DcMYB27	0	0.141378	0.168116	0	0	0	0	0	0
DcMYB4	0.253203	2.13796	1.27484	1.31105	1.1029	1.58823	0.804387	1.24896	1.90625
DcMYB103	0	0.727215	0.570441	0	0	0.334584	0.724813	0	0.703075
DcMYB2	7.66648	19.7705	6.89359	10.0591	20.3014	5.91825	8.56915	4.90525	8.19341
DcMYB36	1.66309	4.93658	1.47988	4.1469	5.58038	1.88961	2.69214	2.05422	4.89591
DcMYB16	39.5034	38.4571	10.8035	16.3647	54.0996	30.4512	23.263	29.9106	29.6686
DcMYB116	0.435647	14.7666	8.62233	8.90775	40.4749	28.8335	117.419	37.892	35.8592
DcMYB50	0	1.28208	0.583241	2.35401	0.785236	4.28658	8.88223	0.782101	1.07755
DcMYB57	0.233052	0.769206	0.556109	0.373163	0.313981	0.507146	0.296376	0.637282	0.721213
DcMYB105	15.5687	65.0628	44.1434	7.41306	72.9691	134.548	272.024	112.943	122.433
DcMYB118	24.1855	46.3958	12.2908	19.7763	61.1664	16.6746	13.1411	19.0458	19.9775
DcMYB30	0	0.753844	0	0.498557	0.413162	0.297002	0.37049	0.211286	0.521649
DcMYB125	60.9611	64.2093	43.3138	32.9428	83.8196	62.7922	61.8391	67.945	91.9706
DcMYB109	0.650501	15.337	2.86551	1.62514	1.61933	2.84006	1.8846	1.49316	3.04072
DcMYB26	0	0.372329	0.528143	0.990909	0.472069	0.963399	1.11164	1.42134	1.12922
DcMYB10	14.3958	18.5866	13.9286	8.65305	26.1508	30.6458	13.1154	18.9768	32.6513
DcMYB47	1.46261	2.13113	1.31204	10.7869	5.24901	6.33095	7.28527	9.55925	10.4408
DcMYB69	0	0	0	0	0.218756	0	0	0.459642	0
DcMYB41	6.07954	13.2246	9.9871	3.96188	4.94669	1.94664	3.99043	4.29777	6.99098
DcMYB44	1.01555	0.643547	0.24823	0.106958	0.355835	0.911357	3.22093	1.58187	0.650208
DcMYB78	4.67861	15.7616	8.7841	1.71048	1.97266	5.19897	22.4248	7.46743	3.75667
DcMYB13	1.52594	2.04023	1.1089	3.37617	1.81091	2.34036	1.30946	2.71869	2.28739
DcMYB73	7.55071	11.5984	4.54731	9.93357	8.02447	6.07889	3.67616	3.44099	4.80244
DcMYB62	1.53166	4.27366	0.372474	2.35275	3.84776	0.209213	0.364546	0.503927	0.887656
DcMYB85	0	0	0	0	0	0.32054	0	0.068878	0.153569
DcMYB28	9.5053	14.2383	7.3655	7.96254	12.622	8.92244	12.3792	9.84246	12.197
DcMYB12	13.9476	19.034	11.7876	8.55714	13.309	12.6584	15.0217	14.6619	14.8193
DcMYB58	0	0	0	0	0	0.129502	0	0	0
DcMYB71	5.77187	1.45391	0.957205	2.13212	0.972633	1.06116	2.36247	2.01217	1.90208
DcMYB95	0.366479	1.45756	1.36951	3.88344	0.812087	2.84795	1.74689	1.26627	1.09539
DcMYB81	0	0.255319	0.46687	1.36582	0.223249	0.600381	0	0.028945	0.816442
DcMYB11	0.643528	0.39597	0	1.04659	0.261574	0.104446	0	0.045464	0
DcMYB117	12.1528	18.6085	6.60629	13.3005	19.9076	7.64715	8.97298	7.41003	11.1798
DcMYB77	0.741845	2.94168	1.11155	1.32736	2.98725	4.58626	3.34415	0.961701	2.99009
DcMYB35	0.478539	1.28093	1.16203	0.581483	0.189061	0.497867	1.61918	0.522407	0.531743
DcMYB129	0	0.602361	0.441879	0.132435	0.086312	0.366033	0.627732	0.480099	0.624815
DcMYB131	3.41306	16.7117	5.16744	3.06073	1.48437	2.17024	3.89444	3.84146	5.10751
DcMYB74	1.88734	11.9126	4.70351	2.56558	14.4781	4.61645	4.91433	2.90933	6.3563
DcMYB18	1.10345	7.05402	4.57822	14.837	19.3269	5.91669	4.99537	8.1633	18.9865
DcMYB104	0.238365	1.60744	2.59792	1.46932	4.19996	4.10972	2.11797	2.85917	4.57993
DcMYB107	0	8.79511	0.713142	0	0	5.28522	2.35293	0.334906	0.314606
DcMYB37	0.782881	0.126834	0	0	0	0.843714	1.48734	0.264429	0.204853
DcMYB133	4.5464	21.8224	10.9757	14.1436	32.0039	16.4726	24.2098	32.7318	41.812
DcMYB49	0.733886	56.1381	13.5436	15.6178	9.29915	15.1068	12.5609	16.4188	9.22206
DcMYB127	0	1.53984	0.399205	0	0	0.564132	1.00351	0.246965	0.249608
DcMYB128	0.212957	0.981611	0	0.532989	0	0	0	0	0
DcMYB67	6.98388	4.47985	2.42764	5.76621	4.33797	3.4057	3.34198	2.61709	3.08184
DcMYB53	67.5733	78.0408	77.9615	98.4209	90.0894	69.9143	92.4249	80.2715	106.866
DcMYB120	18.5936	19.474	8.94282	30.7915	10.9951	13.7578	11.3964	16.0371	13.5528
DcMYB79	14.6341	20.0094	10.7569	10.509	15.348	9.52077	9.36253	10.8057	12.965
DcMYB88	0.207198	1.14586	0.843339	0.177365	0.543132	0.48733	1.05137	0.970052	0.772538
DcMYB91	3.41885	3.94216	1.73422	2.14277	3.47354	1.29655	0.958023	0.791839	0.823297
DcMYB60	12.1159	25.6462	5.48892	21.0802	15.6369	5.06131	2.99008	3.03531	3.46995
DcMYB42	1.48626	23.5179	10.5114	31.515	29.6659	25.0167	19.5759	26.0141	31.0366
DcMYB59	36.5909	64.08	99.4299	12.4794	60.6619	229.874	241.004	272.796	160.433
DcMYB55	22.142	34.6118	10.4594	12.9572	33.354	12.854	12.2774	9.42019	15.3021
DcMYB19	3.83902	4.71538	3.8034	1.31953	3.97704	3.04215	3.62224	4.00034	5.38127
DcMYB99	0	0.215925	0	0	0	0.450656	1.78328	0.500934	0.112854
DcMYB31	1.16023	0.830348	0.489375	1.42657	4.15055	3.83465	5.89788	7.15032	7.31553
DcMYB110	1.19413	14.7733	13.1081	5.29861	11.0757	17.555	34.0368	58.5941	89.6629
DcMYB132	18.1397	17.2799	8.77055	18.8395	20.5539	15.3304	21.4312	14.9071	20.2322
DcMYB114	0	1.49203	0.509025	0.769332	1.4625	0.674183	9.92349	1.13986	2.35472
DcMYB121	0.087454	0.607797	0.368816	0	1.43538	0.417984	6.65058	1.46666	1.54148
DcMYB113	0.340355	1.92034	1.67626	0.299805	3.17817	2.34362	7.32203	1.51687	1.90225
DcMYB66	0	0.980555	0.05896	1.29111	0.032607	0.757427	0.452858	0.428048	0.277506
DcMYB43	104.545	69.224	78.3832	49.4663	64.3899	74.8152	69.1324	99.9306	61.4315
DcMYB3	0	14.3996	14.1901	13.7256	21.2425	27.5524	37.5817	15.7615	8.55017
DcMYB112	0.127283	2.00305	2.90429	0.402315	0.880099	1.42294	0.76873	1.4582	2.96195
DcMYB34	0.49548	3.14208	3.63844	4.83196	1.9958	6.67498	6.55895	2.68087	3.45612
DcMYB119	0.172041	1.36452	0.5282	0.181348	0.046575	1.78709	1.42465	0.183899	0.585478
DcMYB102	1.1139	1.92812	0.895957	0.132638	0.257814	1.08513	1.06799	0.599054	1.48993
DcMYB87	23.6977	2.63712	0.275606	9.59892	1.42441	1.08326	1.31385	2.4719	2.09199
DcMYB101	3.58358	24.0367	24.6362	27.4077	27.672	48.9703	72.9966	32.178	51.2516
DcMYB17	22.7239	16.2737	13.2909	17.6091	15.4826	13.9342	13.6155	13.5181	13.7682
DcMYB98	0.061196	0.489437	0	0	0.206957	0	0	0	0.173676
DcMYB14	1.93688	2.48338	1.02772	2.00783	4.55484	0.787279	3.0337	5.36497	4.48382
DcMYB124	0.706142	10.149	3.07394	2.14141	2.28345	6.99322	8.21871	3.73399	4.52391
DcMYB8	0.033073	1.75818	0.165382	0.493818	0.065245	0.15887	0.247398	0.28501	0.174949
DcMYB25	0.02482	0.777098	0.291333	0.886473	0.259481	0.325135	0.306602	0	0.081872
DcMYB70	0.088349	0.121925	0	0.024446	0	0.174014	0.229584	0.029446	0.090765
DcMYB63	0.178755	0.658161	0.288711	1.58638	0.125853	0.290666	0.316194	0.123024	0.294713
DcMYB106	36.1489	26.9311	26.3346	48.5132	34.9898	25.3245	27.5741	27.3335	35.5532
DcMYB126	0	0.084867	0	0	0	0	0	0	0
DcMYB84	0	0.093606	0	0	0	0	0.426211	0	0
DcMYB54	62.6465	37.376	37.31	59.6966	86.8499	57.263	79.3742	91.1776	111.758
DcMYB72	2.46055	5.93077	0.885492	2.08784	5.44198	0.720568	1.3593	0.952373	1.66152
DcMYB86	2.67919	12.4308	6.73519	9.85861	13.8361	8.1131	11.8184	9.46364	10.4392
DcMYB97	0	14.6637	13.7666	1.21181	10.9972	9.83949	5.24076	3.14553	7.84177
DcMYB123	43.8711	13.7332	21.4536	45.6127	25.6977	35.7506	28.1287	35.4047	34.3225
DcMYB76	0.190205	3.20301	1.54071	0.683012	1.33558	7.37664	23.4347	2.20906	2.53523
DcMYB90	0	0.419063	0.081253	0.951753	0.44139	0.213545	4.08859	3.17655	2.77241
DcMYB9	0.029493	0.947053	0.129353	0.436838	0.011319	0.073114	0.126721	0.053629	0.070454
DcMYB20	6.70702	6.57658	5.88972	5.28418	5.65134	4.77167	5.10685	3.58654	4.73601
DcMYB61	3.89848	7.93098	2.34469	2.26158	4.63225	2.54832	2.85525	3.84479	4.9232
DcMYB64	8.10117	24.8091	12.5952	25.76	34.5903	16.721	19.4362	22.7008	73.4047
DcMYB32	10.3065	7.11058	3.83863	8.47529	6.02428	2.08415	3.76241	5.69682	3.70693
DcMYB100	9.9289	7.88631	3.56015	4.339	8.96615	3.6991	3.94557	2.81084	5.5376
